# Supplementary material for: The natural history and genetic diversity of Haemophilus influenzae infecting the airways of adults with cystic fibrosis
Source: Sci Rep. 2022 Sep 21;12:15765. doi: 10.1038/s41598-022-19240-2 (PMC9492733; doi:10.1038/s41598-022-19240-2)
Supplement: Supplementary file 3 — Supplementary Information 3. [file 41598_2022_19240_MOESM3_ESM.xlsx]

## Sheet: Sup. Table S1
Supplementary Table S1. Isolates used as reference genomes for SNP calling for each ST.
ST	Reference
11	A323-H173-21-03-2011
12	A274-H194-06-03-2006
14	A367-H205-09-12-2010
103	A276-H42-02-09-2009
105	A367-H211-26-10-2011
124	A274-H191-02-05-2005
145	A406-H224-11-05-2015
203	A367-H204-07-12-2010
321*	GCF_000968335.1
393	A360-H04-26-03-2012
1034	A058-H216-28-09-2012
Novel 1	A370-H186-20-04-2016
*ST-321 had only 2 isolates available so a complete publicly available genome was used as the reference; the RefSeq accession number is provided.

## Sheet: Sup. Table 2
Supplementary Table S2. Publicly available genomes used in this study. See manuscript for full citations of studies.
BioProject ID	BioSample	ST	Study	doi
PRJEB23674	SAMEA104408288	12	Cleary et al. 2018	https://doi.org/10.1099/mgen.0.000209
PRJEB23674	SAMEA104408297	12	Cleary et al. 2018	https://doi.org/10.1099/mgen.0.000209
PRJEB23674	SAMEA104408300	12	Cleary et al. 2018	https://doi.org/10.1099/mgen.0.000209
PRJEB23674	SAMEA104408307	12	Cleary et al. 2018	https://doi.org/10.1099/mgen.0.000209
PRJEB23674	SAMEA104408322	12	Cleary et al. 2018	https://doi.org/10.1099/mgen.0.000209
PRJEB23674	SAMEA104408402	12	Cleary et al. 2018	https://doi.org/10.1099/mgen.0.000209
PRJEB23674	SAMEA104408405	12	Cleary et al. 2018	https://doi.org/10.1099/mgen.0.000209
PRJEB23674	SAMEA104408410	12	Cleary et al. 2018	https://doi.org/10.1099/mgen.0.000209
PRJEB23674	SAMEA104408424	12	Cleary et al. 2018	https://doi.org/10.1099/mgen.0.000209
PRJEB23674	SAMEA104408450	12	Cleary et al. 2018	https://doi.org/10.1099/mgen.0.000209
PRJEB23674	SAMEA104408521	12	Cleary et al. 2018	https://doi.org/10.1099/mgen.0.000209
PRJEB23674	SAMEA104408284	103	Cleary et al. 2018	https://doi.org/10.1099/mgen.0.000209
PRJEB23674	SAMEA104408416	103	Cleary et al. 2018	https://doi.org/10.1099/mgen.0.000209
PRJEB23674	SAMEA104408435	103	Cleary et al. 2018	https://doi.org/10.1099/mgen.0.000209
PRJEB23674	SAMEA104408454	103	Cleary et al. 2018	https://doi.org/10.1099/mgen.0.000209
PRJEB23674	SAMEA104408512	103	Cleary et al. 2018	https://doi.org/10.1099/mgen.0.000209
PRJEB23674	SAMEA104408346	145	Cleary et al. 2018	https://doi.org/10.1099/mgen.0.000209
PRJEB23674	SAMEA104408349	145	Cleary et al. 2018	https://doi.org/10.1099/mgen.0.000209
PRJEB23674	SAMEA104408357	145	Cleary et al. 2018	https://doi.org/10.1099/mgen.0.000209
PRJEB23674	SAMEA104408378	145	Cleary et al. 2018	https://doi.org/10.1099/mgen.0.000209
PRJEB23674	SAMEA104408400	145	Cleary et al. 2018	https://doi.org/10.1099/mgen.0.000209
PRJEB23674	SAMEA104408526	145	Cleary et al. 2018	https://doi.org/10.1099/mgen.0.000209
PRJEB23674	SAMEA104408420	1034	Cleary et al. 2018	https://doi.org/10.1099/mgen.0.000209
PRJEB23674	SAMEA104408443	1034	Cleary et al. 2018	https://doi.org/10.1099/mgen.0.000209
PRJEB2400	SAMEA1411833	12	De Chiara et al. 2014	https://doi.org/10.1073/pnas.1403353111
PRJEB2400	SAMEA1411863	12	De Chiara et al. 2014	https://doi.org/10.1073/pnas.1403353111
PRJEB2400	SAMEA1411844	103	De Chiara et al. 2014	https://doi.org/10.1073/pnas.1403353111
PRJEB2400	SAMEA1411794	145	De Chiara et al. 2014	https://doi.org/10.1073/pnas.1403353111
PRJEB2400	SAMEA1411809	321	De Chiara et al. 2014	https://doi.org/10.1073/pnas.1403353111
PRJEB28646	SAMEA4900098	12	Deghmane et al. 2019	https://doi.org/10.1016/j.jinf.2019.05.007
PRJEB28646	SAMEA4900110	12	Deghmane et al. 2019	https://doi.org/10.1016/j.jinf.2019.05.007
PRJEB28646	SAMEA4900151	12	Deghmane et al. 2019	https://doi.org/10.1016/j.jinf.2019.05.007
PRJEB28646	SAMEA4900222	12	Deghmane et al. 2019	https://doi.org/10.1016/j.jinf.2019.05.007
PRJEB28646	SAMEA4900142	103	Deghmane et al. 2019	https://doi.org/10.1016/j.jinf.2019.05.007
PRJEB28646	SAMEA4900153	103	Deghmane et al. 2019	https://doi.org/10.1016/j.jinf.2019.05.007
PRJEB28646	SAMEA4900158	103	Deghmane et al. 2019	https://doi.org/10.1016/j.jinf.2019.05.007
PRJEB28646	SAMEA4900194	103	Deghmane et al. 2019	https://doi.org/10.1016/j.jinf.2019.05.007
PRJEB28646	SAMEA4900190	145	Deghmane et al. 2019	https://doi.org/10.1016/j.jinf.2019.05.007
PRJEB28646	SAMEA4900132	1034	Deghmane et al. 2019	https://doi.org/10.1016/j.jinf.2019.05.007
PRJ282520	SAMN07421894	12	Moleres et al. 2018	https://doi.org/10.1128/mBio.01176-18
PRJ282520	SAMN07421911	12	Moleres et al. 2018	https://doi.org/10.1128/mBio.01176-18
PRJ282520	SAMN07421912	12	Moleres et al. 2018	https://doi.org/10.1128/mBio.01176-18
PRJ282520	SAMN07421913	12	Moleres et al. 2018	https://doi.org/10.1128/mBio.01176-18
PRJ282520	SAMN07421914	12	Moleres et al. 2018	https://doi.org/10.1128/mBio.01176-18
PRJ282520	SAMN07421918	145	Moleres et al. 2018	https://doi.org/10.1128/mBio.01176-18
PRJ282520	SAMN07421919	145	Moleres et al. 2018	https://doi.org/10.1128/mBio.01176-18
PRJNA358390	SAMN06203674	12	Pettigrew et al. 2018	https://doi.org/10.1073/pnas.1719654115
PRJNA358390	SAMN06203565	12	Pettigrew et al. 2018	https://doi.org/10.1073/pnas.1719654115
PRJNA358390	SAMN06203591	12	Pettigrew et al. 2018	https://doi.org/10.1073/pnas.1719654115
PRJNA358390	SAMN06203453	12	Pettigrew et al. 2018	https://doi.org/10.1073/pnas.1719654115
PRJNA358390	SAMN06203564	12	Pettigrew et al. 2018	https://doi.org/10.1073/pnas.1719654115
PRJNA358390	SAMN06203571	103	Pettigrew et al. 2018	https://doi.org/10.1073/pnas.1719654115
PRJNA358390	SAMN06203671	103	Pettigrew et al. 2018	https://doi.org/10.1073/pnas.1719654115
PRJNA358390	SAMN06203508	103	Pettigrew et al. 2018	https://doi.org/10.1073/pnas.1719654115
PRJNA358390	SAMN06203572	103	Pettigrew et al. 2018	https://doi.org/10.1073/pnas.1719654115
PRJNA358390	SAMN06203594	103	Pettigrew et al. 2018	https://doi.org/10.1073/pnas.1719654115
PRJNA358390	SAMN06203555	145	Pettigrew et al. 2018	https://doi.org/10.1073/pnas.1719654115
PRJNA358390	SAMN06203554	145	Pettigrew et al. 2018	https://doi.org/10.1073/pnas.1719654115
PRJNA358390	SAMN06203668	321	Pettigrew et al. 2018	https://doi.org/10.1073/pnas.1719654115
PRJNA358390	SAMN06203666	321	Pettigrew et al. 2018	https://doi.org/10.1073/pnas.1719654115
PRJNA512636	SAMN12375269	12	Potts et al. 2019	https://doi.org/10.1186/s12864-019-6145-8
PRJNA512636	SAMN12375101	12	Potts et al. 2019	https://doi.org/10.1186/s12864-019-6145-8
PRJNA512636	SAMN12374838	12	Potts et al. 2019	https://doi.org/10.1186/s12864-019-6145-8
PRJNA512636	SAMN12374819	12	Potts et al. 2019	https://doi.org/10.1186/s12864-019-6145-8
PRJNA512636	SAMN12375031	12	Potts et al. 2019	https://doi.org/10.1186/s12864-019-6145-8
PRJNA512636	SAMN12375051	12	Potts et al. 2019	https://doi.org/10.1186/s12864-019-6145-8
PRJNA512636	SAMN12375216	12	Potts et al. 2019	https://doi.org/10.1186/s12864-019-6145-8
PRJNA512636	SAMN12374816	103	Potts et al. 2019	https://doi.org/10.1186/s12864-019-6145-8
PRJNA512636	SAMN12375009	103	Potts et al. 2019	https://doi.org/10.1186/s12864-019-6145-8
PRJNA512636	SAMN12374861	103	Potts et al. 2019	https://doi.org/10.1186/s12864-019-6145-8
PRJNA512636	SAMN12375196	103	Potts et al. 2019	https://doi.org/10.1186/s12864-019-6145-8
PRJNA512636	SAMN12375174	103	Potts et al. 2019	https://doi.org/10.1186/s12864-019-6145-8
PRJNA512636	SAMN12374954	103	Potts et al. 2019	https://doi.org/10.1186/s12864-019-6145-8
PRJNA512636	SAMN12375203	103	Potts et al. 2019	https://doi.org/10.1186/s12864-019-6145-8
PRJNA512636	SAMN12374987	103	Potts et al. 2019	https://doi.org/10.1186/s12864-019-6145-8
PRJNA512636	SAMN12375082	103	Potts et al. 2019	https://doi.org/10.1186/s12864-019-6145-8
PRJNA512636	SAMN12375157	103	Potts et al. 2019	https://doi.org/10.1186/s12864-019-6145-8
PRJNA512636	SAMN12375166	103	Potts et al. 2019	https://doi.org/10.1186/s12864-019-6145-8
PRJNA512636	SAMN12375108	145	Potts et al. 2019	https://doi.org/10.1186/s12864-019-6145-8
PRJNA512636	SAMN12375351	145	Potts et al. 2019	https://doi.org/10.1186/s12864-019-6145-8
PRJNA512636	SAMN12374764	145	Potts et al. 2019	https://doi.org/10.1186/s12864-019-6145-8
PRJNA512636	SAMN12374832	145	Potts et al. 2019	https://doi.org/10.1186/s12864-019-6145-8
PRJNA512636	SAMN12375332	145	Potts et al. 2019	https://doi.org/10.1186/s12864-019-6145-8
PRJNA512636	SAMN12374930	145	Potts et al. 2019	https://doi.org/10.1186/s12864-019-6145-8
PRJNA512636	SAMN12375019	321	Potts et al. 2019	https://doi.org/10.1186/s12864-019-6145-8
PRJNA512636	SAMN12375148	321	Potts et al. 2019	https://doi.org/10.1186/s12864-019-6145-8
PRJNA512636	SAMN12374808	1034	Potts et al. 2019	https://doi.org/10.1186/s12864-019-6145-8

## Sheet: Sup. Table S3
Supplementary Table S3. Correspondence between shared PFGE pulsotypes and MLST sequence types.
Shared Pulsotype	Total Number of Patients	Total Number of Isolates*	Corresponding STs (# patients, # isolates)**
A	12	14	1 (1, 1); 3 (1, 1); 12 (8, 17); 183 (1, 1); Novel 2 (1, 1)
B	3	9	124 (3, 11)
C	4	4	14 (3, 4); 1034 (2, 4)
D	3	3	103 (3, 3)
G	3	4	11 (2, 4); 145 (2, 3)
H	2	2	321 (2, 2)
J	3	6	393 (3, 6)
* Includes only isolates typed by PFGE.
** Sum of isolates in ‘Corresponding STs’ column includes additionally sequenced isolates not included in the ‘Total Number of Isolates’ column.

## Sheet: Sup. Table S4
Supplementary Table S4. Correspondence between MLST sequence types and shared pulsotypes.
ST	Corresponding Shared Pulsotype (# isolates)1, 2	Number of Patients	Total Number of Isolates3
1	A (1)	1	1
3	A (1)	1	1
11	G (2)	2	4
12	A (10)	8	17
14	C (2)	3	4
84	--	1	1
103	D (3)	3	3
1054	--	2	14
124	B (9)	3	11
134	--	1	1
145	G (2)	2	3
183	A (1)	1	1
203	--	1	4
267	--	1	1
321	H (2)	2	2
393	J (6)	3	6
1034	C (2)	2	4
Novel 1	--5	1	4
Novel 2	A (1)	1	1
1 Number of isolates only includes isolates typed by PFGE; additionally sequenced isolates not included in number.
2 '--' denotes no assigned shared pulsotype; these isolates were suspected of belonging to shared pulsotypes based on collection dates.
3 Total number of isolates includes additionally sequenced isolates not assigned to shared pulsotypes.
4 Denotes a shared ST that was not originally identified as a shared pulsotype.
5 This pulsotype was collected as a single-patient control.

## Sheet: Sup. Table S5
Supplementary Table S5. Recombination-masked pairwise p-distances. Distances were calculated on a per-ST basis. Yellow highlights indicate intra-patient comparisons.
ST-12	A037-H55-19-01-2011	A077-H138-28-05-2009	A077-H201-11-05-2009	A077-H202-25-05-2009	A077-H36-15-04-2009	A098-H26-26-11-2003	A274-H193-16-11-2005	A274-H194-06-03-2006	A274-H195-08-05-2006	A274-H23-12-07-2006	A295-H24-12-07-2006	A300-H44-04-02-2004	A319-H65-21-09-2011	A366-H151-08-07-2013	A366-H210-21-09-2011	A366-H218-03-06-2013	A366-H58-13-04-2011
A037-H55-19-01-2011	0
A077-H138-28-05-2009	2.447e-05	0
A077-H201-11-05-2009	2.055e-05	5.24e-06	0
A077-H202-25-05-2009	2.407e-05	3.49e-06	3.91e-06	0
A077-H36-15-04-2009	2.076e-05	6.47e-06	3.46e-06	6.34e-06	0
A098-H26-26-11-2003	4.728e-05	4.719e-05	4.625e-05	4.802e-05	4.448e-05	0
A274-H193-16-11-2005	3.584e-05	3.51e-05	3.713e-05	3.655e-05	3.417e-05	5.193e-05	0
A274-H194-06-03-2006	3.226e-05	3.213e-05	3.257e-05	3.199e-05	3.064e-05	4.895e-05	1.13e-06	0
A274-H195-08-05-2006	3.804e-05	3.79e-05	3.869e-05	3.869e-05	3.633e-05	5.346e-05	9.18e-06	6.31e-06	0
A274-H23-12-07-2006	3.405e-05	3.269e-05	3.383e-05	3.323e-05	3.185e-05	5.102e-05	4.71e-06	3.53e-06	3.55e-06	0
A295-H24-12-07-2006	2.245e-05	2.47e-05	2.507e-05	2.735e-05	2.447e-05	4.641e-05	3.413e-05	3.067e-05	3.685e-05	3.278e-05	0
A300-H44-04-02-2004	3.211e-05	3.195e-05	3.126e-05	3.299e-05	3.055e-05	4.407e-05	3.324e-05	3.033e-05	3.655e-05	3.396e-05	3.2e-05	0
A319-H65-21-09-2011	2.723e-05	1.819e-05	1.493e-05	1.723e-05	1.574e-05	4.733e-05	3.522e-05	3.17e-05	3.679e-05	3.24e-05	2.149e-05	3.163e-05	0
A366-H151-08-07-2013	2.917e-05	2.24e-05	2.025e-05	2.256e-05	1.757e-05	5.184e-05	3.784e-05	3.548e-05	4.125e-05	3.919e-05	2.866e-05	3.83e-05	2.103e-05	0
A366-H210-21-09-2011	2.055e-05	1.513e-05	1.341e-05	1.565e-05	1.325e-05	4.506e-05	3.141e-05	2.856e-05	3.465e-05	3.264e-05	2.108e-05	3.183e-05	1.263e-05	9.25e-06	0
A366-H218-03-06-2013	6.413e-05	5.539e-05	5.432e-05	5.598e-05	5.6e-05	8.614e-05	7.21e-05	6.983e-05	7.465e-05	7.25e-05	6.394e-05	7.189e-05	5.522e-05	4.98e-05	4.421e-05	0
A366-H58-13-04-2011	2.307e-05	1.466e-05	1.32e-05	1.55e-05	1.223e-05	4.612e-05	3.228e-05	2.935e-05	3.501e-05	3.297e-05	2.09e-05	3.163e-05	1.335e-05	9.34e-06	2.3e-06	4.599e-05	0
ST-103	A034-H64-14-09-2011	A132-H67-15-11-2011	A276-H42-02-09-2009
A034-H64-14-09-2011	0
A132-H67-15-11-2011	7.28e-06	0
A276-H42-02-09-2009	2.717e-05	2.356e-05	0
ST-11	A090-H226-13-02-2017	A090-H227-14-02-2017	A323-H173-21-03-2011	A323-H60-18-06-2011
A090-H226-13-02-2017	0
A090-H227-14-02-2017	7.62e-06	0
A323-H173-21-03-2011	5.38e-05	5.322e-05	0
A323-H60-18-06-2011	5.21e-05	5.212e-05	2.32e-06	0
ST-145	A406-H162-20-04-2015	A406-H224-11-05-2015	A407-H184-02-03-2016
A406-H162-20-04-2015	0
A406-H224-11-05-2015	0	0
A407-H184-02-03-2016	6.4e-06	6.39e-06	0
ST-Novel 1	A370-H14-21-11-2012	A370-H149-25-03-2013	A370-H166-27-05-2015	A370-H186-20-04-2016
A370-H14-21-11-2012	0
A370-H149-25-03-2013	0.00028912	0
A370-H166-27-05-2015	0.00034001	0.00027222	0
A370-H186-20-04-2016	0.00032556	0.00025613	1.266e-05	0
ST-105	A300-H199-01-08-2007	A300-H200-15-08-2007	A367-H13-19-11-2012	A367-H144-28-09-2011	A367-H153-25-11-2013	A367-H159-03-12-2014	A367-H182-27-01-2016	A367-H209-10-08-2011	A367-H211-26-10-2011	A367-H213-30-11-2011	A367-H214-15-02-2012	A367-H219-09-09-2013	A367-H220-27-01-2014	A367-H222-05-05-2014
A300-H199-01-08-2007	0
A300-H200-15-08-2007	0	0
A367-H13-19-11-2012	7.391e-05	7.337e-05	0
A367-H144-28-09-2011	2.691e-05	2.692e-05	5.478e-05	0
A367-H153-25-11-2013	6.34e-05	6.341e-05	8.863e-05	4.268e-05	0
A367-H159-03-12-2014	4.495e-05	4.496e-05	3.085e-05	2.428e-05	5.744e-05	0
A367-H182-27-01-2016	0.00016946	0.00016948	0.0001548	0.00015037	0.00017976	7.911e-05	0
A367-H209-10-08-2011	2.768e-05	2.769e-05	5.407e-05	7.11e-06	4.323e-05	2.494e-05	0.00014855	0
A367-H211-26-10-2011	2.333e-05	2.333e-05	4.749e-05	5.5e-07	3.938e-05	1.897e-05	0.0001422	3.71e-06	0
A367-H213-30-11-2011	2.713e-05	2.659e-05	5.295e-05	8.2e-06	4.157e-05	2.331e-05	0.00014792	9e-06	3.18e-06	0
A367-H214-15-02-2012	5.102e-05	5.103e-05	5.568e-05	3.226e-05	6.512e-05	2.71e-05	0.00014849	3.126e-05	2.382e-05	3.018e-05	0
A367-H219-09-09-2013	6.951e-05	6.952e-05	9.451e-05	5.032e-05	8.2e-06	6.456e-05	0.00018459	5.088e-05	4.662e-05	4.926e-05	7.207e-05	0
A367-H220-27-01-2014	7.319e-05	7.266e-05	9.836e-05	5.281e-05	9.9e-06	6.766e-05	0.00019021	5.331e-05	4.955e-05	5.168e-05	7.515e-05	1.758e-05	0
A367-H222-05-05-2014	7.279e-05	7.227e-05	9.509e-05	5.089e-05	9.85e-06	6.566e-05	0.00018632	5.302e-05	4.876e-05	5.087e-05	7.369e-05	1.749e-05	1.918e-05	0
ST-14	A290-H02-10-09-2012	A312-H174-29-06-2015	A367-H205-09-12-2010	A367-H51-01-09-2010
A290-H02-10-09-2012	0
A312-H174-29-06-2015	7.813e-05	0
A367-H205-09-12-2010	6.724e-05	3.044e-05	0
A367-H51-01-09-2010	6.819e-05	3.157e-05	5.6e-07	0
ST-124	A059-H146-25-03-2012	A143-H152-23-10-2013	A143-H157-17-09-2014	A143-H176-18-11-2015	A143-H185-16-03-2016	A143-H56-26-01-2011	A143-H74-31-10-2012	A143-H80-01-12-2004	A274-H191-02-05-2005	A274-H192-25-05-2005	A274-H82-25-04-2005
A059-H146-25-03-2012	0
A143-H152-23-10-2013	0.00011902	0
A143-H157-17-09-2014	0.00012205	6.92e-06	0
A143-H176-18-11-2015	0.00020634	0.00010784	0.00011155	0
A143-H185-16-03-2016	0.0001286	1.257e-05	1.705e-05	0.00011766	0
A143-H56-26-01-2011	0.00011935	4.962e-05	5.301e-05	0.00013092	5.548e-05	0
A143-H74-31-10-2012	0.00011057	1.549e-05	2.01e-05	9.529e-05	2.72e-05	4.016e-05	0
A143-H80-01-12-2004	9.888e-05	3.482e-05	3.946e-05	0.00012185	4.641e-05	3.942e-05	2.778e-05	0
A274-H191-02-05-2005	5.303e-05	0.00011206	0.00011792	0.00019808	0.0001183	0.00011379	0.00010265	9.179e-05	0
A274-H192-25-05-2005	5.364e-05	0.00011206	0.00011792	0.00019809	0.0001183	0.00011443	0.00010265	9.242e-05	1.14e-06	0
A274-H82-25-04-2005	5.23e-05	0.00011098	0.00011538	0.00019549	0.00011661	0.00011323	0.00010102	8.904e-05	6e-07	1.2e-06	0
ST-393	A037-H11-04-08-2004	A037-H140-24-03-2010	A037-H25-15-11-2006	A337-H38-10-06-2009	A360-H04-26-03-2012	A360-H57-09-02-2011
A037-H11-04-08-2004	0
A037-H140-24-03-2010	1.382e-05	0
A037-H25-15-11-2006	1.073e-05	1.505e-05	0
A337-H38-10-06-2009	1.246e-05	3e-06	1.368e-05	0
A360-H04-26-03-2012	5.991e-05	6.958e-05	6.599e-05	6.918e-05	0
A360-H57-09-02-2011	2.949e-05	3.942e-05	3.618e-05	3.905e-05	6.619e-05	0
ST-203	A367-H203-18-10-2010	A367-H204-07-12-2010	A367-H206-13-12-2010	A367-H207-16-12-2010
A367-H203-18-10-2010	0
A367-H204-07-12-2010	1.46e-05	0
A367-H206-13-12-2010	3.426e-05	1.124e-05	0
A367-H207-16-12-2010	2.808e-05	6.18e-06	1.573e-05	0
ST-1034	A058-H09-28-09-2012	A058-H216-28-09-2012	A335-H158-05-11-2014	A335-H223-24-09-2014
A058-H09-28-09-2012	0
A058-H216-28-09-2012	5.11e-06	0
A335-H158-05-11-2014	9.44e-06	8.71e-06	0
A335-H223-24-09-2014	9.94e-06	9.07e-06	2.9e-06	0
ST-321	A090-H183-08-02-2016	A319-H179-18-01-2016	Reference
A090-H183-08-02-2016	0
A319-H179-18-01-2016	1.64e-06	0
Reference	2.331e-05	2.206e-05	0

## Sheet: Sup. Table S6
Supplementary Table S6. Pairwise differences in gene content.
ST-n1	A370.H14.21.11.2012_formatted	A370.H149.25.03.2013_formatted	A370.H166.27.05.2015_formatted	A370.H186.20.04.2016_formatted
A370.H14.21.11.2012_formatted	0	37	16	16
A370.H149.25.03.2013_formatted	37	0	31	29
A370.H166.27.05.2015_formatted	16	31	0	6
A370.H186.20.04.2016_formatted	16	29	6	0
ST-11	A090.H226.13.02.2017_formatted	A090.H227.14.02.2017_formatted	A323.H173.21.03.2011_formatted	A323.H60.18.06.2011_formatted
A090.H226.13.02.2017_formatted	0	6	150	174
A090.H227.14.02.2017_formatted	6	0	148	174
A323.H173.21.03.2011_formatted	150	148	0	42
A323.H60.18.06.2011_formatted	174	174	42	0
ST-12	A037.H55.19.01.2011_formatted	A077.H138.28.05.2009_formatted	A077.H201.11.05.2009_formatted	A077.H202.25.05.2009_formatted	A077.H36.15.04.2009_formatted	A098.H26.26.11.2003_formatted	A274.H193.16.11.2005_formatted	A274.H194.06.03.2006_formatted	A274.H195.08.05.2006_formatted	A274.H23.12.07.2006_formatted	A295.H24.12.07.2006_formatted	A300.H44.04.02.2004_formatted	A319.H65.21.09.2011_formatted	A366.H151.08.07.2013_formatted	A366.H210.21.09.2011_formatted	A366.H218.03.06.2013_formatted	A366.H58.13.04.2011_formatted
A037.H55.19.01.2011_formatted	0	35	35	36	37	40	51	49	50	55	35	52	73	34	41	35	39
A077.H138.28.05.2009_formatted	35	0	14	17	24	31	36	36	35	42	26	49	68	31	26	20	22
A077.H201.11.05.2009_formatted	35	14	0	5	22	25	30	30	29	42	16	47	66	25	16	8	16
A077.H202.25.05.2009_formatted	36	17	5	0	23	26	27	27	24	43	17	46	63	22	15	11	19
A077.H36.15.04.2009_formatted	37	24	22	23	0	29	36	34	35	42	34	51	74	21	32	26	28
A098.H26.26.11.2003_formatted	40	31	25	26	29	0	33	31	30	39	19	40	73	26	35	27	35
A274.H193.16.11.2005_formatted	51	36	30	27	36	33	0	6	7	30	26	43	80	45	40	36	38
A274.H194.06.03.2006_formatted	49	36	30	27	34	31	6	0	5	32	26	43	80	43	40	36	36
A274.H195.08.05.2006_formatted	50	35	29	24	35	30	7	5	0	29	25	42	77	40	37	35	35
A274.H23.12.07.2006_formatted	55	42	42	43	42	39	30	32	29	0	34	45	84	49	50	44	40
A295.H24.12.07.2006_formatted	35	26	16	17	34	19	26	26	25	34	0	37	66	29	24	16	26
A300.H44.04.02.2004_formatted	52	49	47	46	51	40	43	43	42	45	37	0	87	50	53	49	55
A319.H65.21.09.2011_formatted	73	68	66	63	74	73	80	80	77	84	66	87	0	59	60	66	66
A366.H151.08.07.2013_formatted	34	31	25	22	21	26	45	43	40	49	29	50	59	0	19	23	27
A366.H210.21.09.2011_formatted	41	26	16	15	32	35	40	40	37	50	24	53	60	19	0	18	24
A366.H218.03.06.2013_formatted	35	20	8	11	26	27	36	36	35	44	16	49	66	23	18	0	20
A366.H58.13.04.2011_formatted	39	22	16	19	28	35	38	36	35	40	26	55	66	27	24	20	0
ST-14	A290.H02.10.09.2012_formatted	A312.H174.29.06.2015_formatted	A367.H205.09.12.2010_formatted	A367.H51.01.09.2010_formatted
A290.H02.10.09.2012_formatted	0	58	175	177
A312.H174.29.06.2015_formatted	58	0	145	149
A367.H205.09.12.2010_formatted	175	145	0	10
A367.H51.01.09.2010_formatted	177	149	10	0
ST-103	A034.H64.14.09.2011_formatted	A132.H67.15.11.2011_formatted	A276.H42.02.09.2009_formatted
A034.H64.14.09.2011_formatted	0	17	88
A132.H67.15.11.2011_formatted	17	0	79
A276.H42.02.09.2009_formatted	88	79	0
ST-105	A300.H199.01.08.2007_formatted	A300.H200.15.08.2007_formatted	A367.H13.19.11.2012_formatted	A367.H144.28.09.2011_formatted	A367.H153.25.11.2013_formatted	A367.H159.03.12.2014_formatted	A367.H182.27.01.2016_formatted	A367.H209.10.08.2011_formatted	A367.H211.26.10.2011_formatted	A367.H213.30.11.2011_formatted	A367.H214.15.02.2012_formatted	A367.H219.09.09.2013_formatted	A367.H220.27.01.2014_formatted	A367.H222.05.05.2014_formatted
A300.H199.01.08.2007_formatted	0	7	100	86	94	99	36	82	78	81	81	88	97	87
A300.H200.15.08.2007_formatted	7	0	103	85	89	96	33	77	73	76	76	83	94	82
A367.H13.19.11.2012_formatted	100	103	0	26	32	45	94	32	34	33	33	32	43	35
A367.H144.28.09.2011_formatted	86	85	26	0	24	35	90	14	16	19	15	18	37	19
A367.H153.25.11.2013_formatted	94	89	32	24	0	31	86	20	18	17	19	18	29	21
A367.H159.03.12.2014_formatted	99	96	45	35	31	0	101	29	27	30	30	35	40	36
A367.H182.27.01.2016_formatted	36	33	94	90	86	101	0	90	90	87	89	86	95	87
A367.H209.10.08.2011_formatted	82	77	32	14	20	29	90	0	6	7	5	10	29	11
A367.H211.26.10.2011_formatted	78	73	34	16	18	27	90	6	0	5	7	12	27	11
A367.H213.30.11.2011_formatted	81	76	33	19	17	30	87	7	5	0	10	11	24	8
A367.H214.15.02.2012_formatted	81	76	33	15	19	30	89	5	7	10	0	11	26	12
A367.H219.09.09.2013_formatted	88	83	32	18	18	35	86	10	12	11	11	0	25	5
A367.H220.27.01.2014_formatted	97	94	43	37	29	40	95	29	27	24	26	25	0	24
A367.H222.05.05.2014_formatted	87	82	35	19	21	36	87	11	11	8	12	5	24	0
ST-124	A059.H146.25.03.2012_formatted	A143.H152.23.10.2013_formatted	A143.H157.17.09.2014_formatted	A143.H176.18.11.2015_formatted	A143.H185.16.03.2016_formatted	A143.H56.26.01.2011_formatted	A143.H74.31.10.2012_formatted	A143.H80.01.12.2004_formatted	A274.H191.02.05.2005_formatted	A274.H192.25.05.2005_formatted	A274.H82.25.04.2005_formatted
A059.H146.25.03.2012_formatted	0	175	176	161	170	169	162	190	113	110	102
A143.H152.23.10.2013_formatted	175	0	27	24	17	22	113	59	96	95	107
A143.H157.17.09.2014_formatted	176	27	0	25	18	23	106	50	95	96	126
A143.H176.18.11.2015_formatted	161	24	25	0	15	20	97	49	96	95	109
A143.H185.16.03.2016_formatted	170	17	18	15	0	15	102	50	85	86	116
A143.H56.26.01.2011_formatted	169	22	23	20	15	0	105	51	92	93	115
A143.H74.31.10.2012_formatted	162	113	106	97	102	105	0	88	179	182	168
A143.H80.01.12.2004_formatted	190	59	50	49	50	51	88	0	127	128	144
A274.H191.02.05.2005_formatted	113	96	95	96	85	92	179	127	0	5	61
A274.H192.25.05.2005_formatted	110	95	96	95	86	93	182	128	5	0	58
A274.H82.25.04.2005_formatted	102	107	126	109	116	115	168	144	61	58	0
ST-145	A406.H162.20.04.2015_formatted	A406.H224.11.05.2015_formatted	A407.H184.02.03.2016_formatted
A406.H162.20.04.2015_formatted	0	14	23
A406.H224.11.05.2015_formatted	14	0	31
A407.H184.02.03.2016_formatted	23	31	0
ST-203	A367.H203.18.10.2010_formatted	A367.H204.07.12.2010_formatted	A367.H206.13.12.2010_formatted	A367.H207.16.12.2010_formatted
A367.H203.18.10.2010_formatted	0	8	12	11
A367.H204.07.12.2010_formatted	8	0	10	11
A367.H206.13.12.2010_formatted	12	10	0	3
A367.H207.16.12.2010_formatted	11	11	3	0
ST-321	A090.H183.08.02.2016_formatted	A319.H179.18.01.2016_formatted
A090.H183.08.02.2016_formatted	0	7
A319.H179.18.01.2016_formatted	7	0
ST-393	A037.H11.04.08.2004_formatted	A037.H140.24.03.2010_formatted	A037.H25.15.11.2006_formatted	A337.H38.10.06.2009_formatted	A360.H04.26.03.2012_formatted	A360.H57.09.02.2011_formatted
A037.H11.04.08.2004_formatted	0	62	26	16	96	92
A037.H140.24.03.2010_formatted	62	0	68	60	144	140
A037.H25.15.11.2006_formatted	26	68	0	22	98	92
A337.H38.10.06.2009_formatted	16	60	22	0	98	102
A360.H04.26.03.2012_formatted	96	144	98	98	0	42
A360.H57.09.02.2011_formatted	92	140	92	102	42	0
ST-1034	A058.H09.28.09.2012_formatted	A058.H216.28.09.2012_formatted	A335.H158.05.11.2014_formatted	A335.H223.24.09.2014_formatted
A058.H09.28.09.2012_formatted	0	18	105	98
A058.H216.28.09.2012_formatted	18	0	117	104
A335.H158.05.11.2014_formatted	105	117	0	21
A335.H223.24.09.2014_formatted	98	104	21	0

## Sheet: Sup. Table S7
Supplementary Table S7. Mutations in hypermutation-associated genes. For each isolate, all mutations in any of the following against the denoted reference are listed: DNA adenine methyltransferase dam, mutH, mutL, mutS, DNA helicase II uvrD), GO system genes (mutM, mutT, mutY), and DNA polymerase I (polA).
ST	Isolate	Reference	TsTv Ratio	Mutation Type	Reference Base(s)	Alternate Base(s)	Read Support (Reference base:Number of Reads, Alternate Base:Number of Reads)	Position in DNA Sequence	Position in Amino Acid Sequence	Variant Effect	Gene	SNPEff Predicted Impact	SNPEff Loss of Function
ST-11	A090-H226-13-02-2017	A323-H60-18-06-2011	2.64	No mutations in hypermutation associated genes
ST-11	A090-H227-14-02-2017	A323-H60-18-06-2011	2.75	No mutations in hypermutation associated genes
ST-11	A323-H173-21-03-2011	A323-H60-18-06-2011	1	No mutations in hypermutation associated genes
ST-12	A037-H55-19-01-2011	A274-H194-06-03-2006	1.571	snp	T	C	C:30 T:0	666/672	222/223	synonymous_variant c.666A>G p.Pro222Pro	DNA mismatch repair endonuclease MutH	LOW
ST-12	A037-H55-19-01-2011	A274-H194-06-03-2006	1.571	complex	TACA	CGTT	CGTT:29 TACA:0	660/672	219/223	missense_variant c.657_660delTGTAinsAACG p.AspVal219GluThr	DNA mismatch repair endonuclease MutH	MODERATE
ST-12	A037-H55-19-01-2011	A274-H194-06-03-2006	1.571	complex	GGTG	AGTA	AGTA:31 GGTG:0	630/672	209/223	synonymous_variant c.627_630delCACCinsTACT p.211	DNA mismatch repair endonuclease MutH	LOW
ST-12	A037-H55-19-01-2011	A274-H194-06-03-2006	1.571	complex	AATTTCG	CACTTCC	CACTTCC:24 AATTTCG:0	585/672	193/223	missense_variant c.579_585delCGAAATTinsGGAAGTG p.Ile195Val	DNA mismatch repair endonuclease MutH	MODERATE
ST-12	A037-H55-19-01-2011	A274-H194-06-03-2006	1.571	complex	TCCT	GCCA	GCCA:20 TCCT:0	570/672	189/223	synonymous_variant c.567_570delAGGAinsTGGC p.191	DNA mismatch repair endonuclease MutH	LOW
ST-12	A037-H55-19-01-2011	A274-H194-06-03-2006	1.571	complex	CACAGCACGACTA	AATGGCTTTGCTG	AATGGCTTTGCTG:17 CACAGCACGACTA:0	555/672	181/223	missense_variant c.543_555delTAGTCGTGCTGTGinsCAGCAAAGCCATT p.ArgAlaVal183LysAlaIle	DNA mismatch repair endonuclease MutH	MODERATE
ST-12	A037-H55-19-01-2011	A274-H194-06-03-2006	1.571	snp	C	A	A:22 C:0	537/672	179/223	synonymous_variant c.537G>T p.Gly179Gly	DNA mismatch repair endonuclease MutH	LOW
ST-12	A037-H55-19-01-2011	A274-H194-06-03-2006	1.571	snp	G	C	C:25 G:0	525/672	175/223	synonymous_variant c.525C>G p.Leu175Leu	DNA mismatch repair endonuclease MutH	LOW
ST-12	A037-H55-19-01-2011	A274-H194-06-03-2006	1.571	snp	C	T	T:23 C:0	513/672	171/223	synonymous_variant c.513G>A p.Glu171Glu	DNA mismatch repair endonuclease MutH	LOW
ST-12	A037-H55-19-01-2011	A274-H194-06-03-2006	1.571	complex	GAGCA	TGGCG	TGGCG:25 GAGCA:0	502/672	166/223	synonymous_variant c.498_502delTGCTCinsCGCCA p.169	DNA mismatch repair endonuclease MutH	LOW
ST-12	A037-H55-19-01-2011	A274-H194-06-03-2006	1.571	snp	T	C	C:45 T:0	423/672	141/223	synonymous_variant c.423A>G p.Glu141Glu	DNA mismatch repair endonuclease MutH	LOW
ST-12	A037-H55-19-01-2011	A274-H194-06-03-2006	1.571	snp	A	G	G:47 A:0	417/672	139/223	synonymous_variant c.417T>C p.Thr139Thr	DNA mismatch repair endonuclease MutH	LOW
ST-12	A037-H55-19-01-2011	A274-H194-06-03-2006	1.571	snp	T	C	C:49 T:0	411/672	137/223	synonymous_variant c.411A>G p.Lys137Lys	DNA mismatch repair endonuclease MutH	LOW
ST-12	A037-H55-19-01-2011	A274-H194-06-03-2006	1.571	snp	T	G	G:50 T:0	405/672	135/223	missense_variant c.405A>C p.Leu135Phe	DNA mismatch repair endonuclease MutH	MODERATE
ST-12	A037-H55-19-01-2011	A274-H194-06-03-2006	1.571	snp	A	G	G:48 A:0	393/672	131/223	synonymous_variant c.393T>C p.Gly131Gly	DNA mismatch repair endonuclease MutH	LOW
ST-12	A037-H55-19-01-2011	A274-H194-06-03-2006	1.571	snp	C	T	T:64 C:0	375/672	125/223	synonymous_variant c.375G>A p.Leu125Leu	DNA mismatch repair endonuclease MutH	LOW
ST-12	A037-H55-19-01-2011	A274-H194-06-03-2006	1.571	complex	GCGA	ACGG	ACGG:60 GCGA:0	363/672	120/223	synonymous_variant c.360_363delTCGCinsCCGT p.122	DNA mismatch repair endonuclease MutH	LOW
ST-12	A037-H55-19-01-2011	A274-H194-06-03-2006	1.571	snp	G	C	C:60 G:0	348/672	116/223	synonymous_variant c.348C>G p.Pro116Pro	DNA mismatch repair endonuclease MutH	LOW
ST-12	A037-H55-19-01-2011	A274-H194-06-03-2006	1.571	snp	A	G	G:65 A:0	318/672	106/223	synonymous_variant c.318T>C p.Arg106Arg	DNA mismatch repair endonuclease MutH	LOW
ST-12	A037-H55-19-01-2011	A274-H194-06-03-2006	1.571	complex	CGGA	AGGG	AGGG:74 CGGA:0	243/672	80/223	synonymous_variant c.240_243delTCCGinsCCCT p.82	DNA mismatch repair endonuclease MutH	LOW
ST-12	A037-H55-19-01-2011	A274-H194-06-03-2006	1.571	complex	TGGCAAT	CGGTAAC	CGGTAAC:73 TGGCAAT:0	222/672	72/223	synonymous_variant c.216_222delATTGCCAinsGTTACCG p.75	DNA mismatch repair endonuclease MutH	LOW
ST-12	A037-H55-19-01-2011	A274-H194-06-03-2006	1.571	snp	C	T	T:78 C:0	207/672	69/223	synonymous_variant c.207G>A p.Glu69Glu	DNA mismatch repair endonuclease MutH	LOW
ST-12	A037-H55-19-01-2011	A274-H194-06-03-2006	1.571	snp	G	A	A:77 G:0	177/672	59/223	synonymous_variant c.177C>T p.Ala59Ala	DNA mismatch repair endonuclease MutH	LOW
ST-12	A037-H55-19-01-2011	A274-H194-06-03-2006	1.571	snp	C	T	T:73 C:0	168/672	56/223	synonymous_variant c.168G>A p.Gly56Gly	DNA mismatch repair endonuclease MutH	LOW
ST-12	A037-H55-19-01-2011	A274-H194-06-03-2006	1.571	snp	A	G	G:71 A:0	156/672	52/223	synonymous_variant c.156T>C p.Gly52Gly	DNA mismatch repair endonuclease MutH	LOW
ST-12	A037-H55-19-01-2011	A274-H194-06-03-2006	1.571	snp	G	A	A:66 G:0	147/672	49/223	synonymous_variant c.147C>T p.Arg49Arg	DNA mismatch repair endonuclease MutH	LOW
ST-12	A037-H55-19-01-2011	A274-H194-06-03-2006	1.571	snp	T	C	C:61 T:2	132/672	44/223	synonymous_variant c.132A>G p.Gly44Gly	DNA mismatch repair endonuclease MutH	LOW
ST-12	A037-H55-19-01-2011	A274-H194-06-03-2006	1.571	snp	T	A	A:63 T:0	102/672	34/223	synonymous_variant c.102A>T p.Pro34Pro	DNA mismatch repair endonuclease MutH	LOW
ST-12	A037-H55-19-01-2011	A274-H194-06-03-2006	1.571	snp	A	G	G:64 A:0	96/672	32/223	synonymous_variant c.96T>C p.Val32Val	DNA mismatch repair endonuclease MutH	LOW
ST-12	A037-H55-19-01-2011	A274-H194-06-03-2006	1.571	snp	G	A	A:61 G:0	82/672	28/223	synonymous_variant c.82C>T p.Leu28Leu	DNA mismatch repair endonuclease MutH	LOW
ST-12	A037-H55-19-01-2011	A274-H194-06-03-2006	1.571	snp	C	T	T:64 C:0	66/672	22/223	synonymous_variant c.66G>A p.Gly22Gly	DNA mismatch repair endonuclease MutH	LOW
ST-12	A077-H36-15-04-2009	A274-H194-06-03-2006	1.737	snp	T	C	C:12 T:0	666/672	222/223	synonymous_variant c.666A>G p.Pro222Pro	DNA mismatch repair endonuclease MutH	LOW
ST-12	A077-H36-15-04-2009	A274-H194-06-03-2006	1.737	complex	TACA	CGTT	CGTT:12 TACA:0	660/672	219/223	missense_variant c.657_660delTGTAinsAACG p.AspVal219GluThr	DNA mismatch repair endonuclease MutH	MODERATE
ST-12	A077-H36-15-04-2009	A274-H194-06-03-2006	1.737	complex	GGTG	AGTA	AGTA:14 GGTG:0	630/672	209/223	synonymous_variant c.627_630delCACCinsTACT p.211	DNA mismatch repair endonuclease MutH	LOW
ST-12	A077-H36-15-04-2009	A274-H194-06-03-2006	1.737	complex	AATTTCG	CACTTCC	CACTTCC:13 AATTTCG:0	585/672	193/223	missense_variant c.579_585delCGAAATTinsGGAAGTG p.Ile195Val	DNA mismatch repair endonuclease MutH	MODERATE
ST-12	A077-H36-15-04-2009	A274-H194-06-03-2006	1.737	complex	TCCT	GCCA	GCCA:12 TCCT:0	570/672	189/223	synonymous_variant c.567_570delAGGAinsTGGC p.191	DNA mismatch repair endonuclease MutH	LOW
ST-12	A077-H36-15-04-2009	A274-H194-06-03-2006	1.737	complex	CACAGCACGACTA	AATGGCTTTGCTG	AATGGCTTTGCTG:11 CACAGCACGACTA:0	555/672	181/223	missense_variant c.543_555delTAGTCGTGCTGTGinsCAGCAAAGCCATT p.ArgAlaVal183LysAlaIle	DNA mismatch repair endonuclease MutH	MODERATE
ST-12	A077-H36-15-04-2009	A274-H194-06-03-2006	1.737	snp	C	A	A:15 C:0	537/672	179/223	synonymous_variant c.537G>T p.Gly179Gly	DNA mismatch repair endonuclease MutH	LOW
ST-12	A077-H36-15-04-2009	A274-H194-06-03-2006	1.737	snp	G	C	C:18 G:0	525/672	175/223	synonymous_variant c.525C>G p.Leu175Leu	DNA mismatch repair endonuclease MutH	LOW
ST-12	A077-H36-15-04-2009	A274-H194-06-03-2006	1.737	snp	C	T	T:20 C:0	513/672	171/223	synonymous_variant c.513G>A p.Glu171Glu	DNA mismatch repair endonuclease MutH	LOW
ST-12	A077-H36-15-04-2009	A274-H194-06-03-2006	1.737	complex	GAGCA	TGGCG	TGGCG:18 GAGCA:0	502/672	166/223	synonymous_variant c.498_502delTGCTCinsCGCCA p.169	DNA mismatch repair endonuclease MutH	LOW
ST-12	A077-H36-15-04-2009	A274-H194-06-03-2006	1.737	snp	T	C	C:37 T:0	423/672	141/223	synonymous_variant c.423A>G p.Glu141Glu	DNA mismatch repair endonuclease MutH	LOW
ST-12	A077-H36-15-04-2009	A274-H194-06-03-2006	1.737	snp	A	G	G:39 A:0	417/672	139/223	synonymous_variant c.417T>C p.Thr139Thr	DNA mismatch repair endonuclease MutH	LOW
ST-12	A077-H36-15-04-2009	A274-H194-06-03-2006	1.737	snp	T	C	C:38 T:0	411/672	137/223	synonymous_variant c.411A>G p.Lys137Lys	DNA mismatch repair endonuclease MutH	LOW
ST-12	A077-H36-15-04-2009	A274-H194-06-03-2006	1.737	snp	T	G	G:40 T:0	405/672	135/223	missense_variant c.405A>C p.Leu135Phe	DNA mismatch repair endonuclease MutH	MODERATE
ST-12	A077-H36-15-04-2009	A274-H194-06-03-2006	1.737	snp	A	G	G:42 A:0	393/672	131/223	synonymous_variant c.393T>C p.Gly131Gly	DNA mismatch repair endonuclease MutH	LOW
ST-12	A077-H36-15-04-2009	A274-H194-06-03-2006	1.737	snp	C	T	T:56 C:0	375/672	125/223	synonymous_variant c.375G>A p.Leu125Leu	DNA mismatch repair endonuclease MutH	LOW
ST-12	A077-H36-15-04-2009	A274-H194-06-03-2006	1.737	complex	GCGA	ACGG	ACGG:58 GCGA:0	363/672	120/223	synonymous_variant c.360_363delTCGCinsCCGT p.122	DNA mismatch repair endonuclease MutH	LOW
ST-12	A077-H36-15-04-2009	A274-H194-06-03-2006	1.737	snp	G	C	C:57 G:0	348/672	116/223	synonymous_variant c.348C>G p.Pro116Pro	DNA mismatch repair endonuclease MutH	LOW
ST-12	A077-H36-15-04-2009	A274-H194-06-03-2006	1.737	snp	A	G	G:71 A:0	318/672	106/223	synonymous_variant c.318T>C p.Arg106Arg	DNA mismatch repair endonuclease MutH	LOW
ST-12	A077-H36-15-04-2009	A274-H194-06-03-2006	1.737	complex	CGGA	AGGG	AGGG:79 CGGA:0	243/672	80/223	synonymous_variant c.240_243delTCCGinsCCCT p.82	DNA mismatch repair endonuclease MutH	LOW
ST-12	A077-H36-15-04-2009	A274-H194-06-03-2006	1.737	complex	TGGCAAT	CGGTAAC	CGGTAAC:77 TGGCAAT:0	222/672	72/223	synonymous_variant c.216_222delATTGCCAinsGTTACCG p.75	DNA mismatch repair endonuclease MutH	LOW
ST-12	A077-H36-15-04-2009	A274-H194-06-03-2006	1.737	snp	C	T	T:81 C:0	207/672	69/223	synonymous_variant c.207G>A p.Glu69Glu	DNA mismatch repair endonuclease MutH	LOW
ST-12	A077-H36-15-04-2009	A274-H194-06-03-2006	1.737	snp	G	A	A:75 G:0	177/672	59/223	synonymous_variant c.177C>T p.Ala59Ala	DNA mismatch repair endonuclease MutH	LOW
ST-12	A077-H36-15-04-2009	A274-H194-06-03-2006	1.737	snp	C	T	T:75 C:0	168/672	56/223	synonymous_variant c.168G>A p.Gly56Gly	DNA mismatch repair endonuclease MutH	LOW
ST-12	A077-H36-15-04-2009	A274-H194-06-03-2006	1.737	snp	A	G	G:68 A:0	156/672	52/223	synonymous_variant c.156T>C p.Gly52Gly	DNA mismatch repair endonuclease MutH	LOW
ST-12	A077-H36-15-04-2009	A274-H194-06-03-2006	1.737	snp	G	A	A:70 G:0	147/672	49/223	synonymous_variant c.147C>T p.Arg49Arg	DNA mismatch repair endonuclease MutH	LOW
ST-12	A077-H36-15-04-2009	A274-H194-06-03-2006	1.737	snp	T	C	C:75 T:0	132/672	44/223	synonymous_variant c.132A>G p.Gly44Gly	DNA mismatch repair endonuclease MutH	LOW
ST-12	A077-H36-15-04-2009	A274-H194-06-03-2006	1.737	snp	T	A	A:79 T:0	102/672	34/223	synonymous_variant c.102A>T p.Pro34Pro	DNA mismatch repair endonuclease MutH	LOW
ST-12	A077-H36-15-04-2009	A274-H194-06-03-2006	1.737	snp	A	G	G:80 A:0	96/672	32/223	synonymous_variant c.96T>C p.Val32Val	DNA mismatch repair endonuclease MutH	LOW
ST-12	A077-H36-15-04-2009	A274-H194-06-03-2006	1.737	snp	G	A	A:80 G:0	82/672	28/223	synonymous_variant c.82C>T p.Leu28Leu	DNA mismatch repair endonuclease MutH	LOW
ST-12	A077-H36-15-04-2009	A274-H194-06-03-2006	1.737	snp	C	T	T:79 C:1	66/672	22/223	synonymous_variant c.66G>A p.Gly22Gly	DNA mismatch repair endonuclease MutH	LOW
ST-12	A077-H138-28-05-2009	A274-H194-06-03-2006	2	snp	T	C	C:42 T:0	666/672	222/223	synonymous_variant c.666A>G p.Pro222Pro	DNA mismatch repair endonuclease MutH	LOW
ST-12	A077-H138-28-05-2009	A274-H194-06-03-2006	2	mnp	TACA	CGTT	CGTT:41 TACA:0	660/672	219/223	missense_variant c.657_660delTGTAinsAACG p.AspVal219GluThr	DNA mismatch repair endonuclease MutH	MODERATE
ST-12	A077-H138-28-05-2009	A274-H194-06-03-2006	2	complex	GGTG	AGTA	AGTA:43 GGTG:0	630/672	209/223	synonymous_variant c.627_630delCACCinsTACT p.211	DNA mismatch repair endonuclease MutH	LOW
ST-12	A077-H138-28-05-2009	A274-H194-06-03-2006	2	complex	AATTTCG	CACTTCC	CACTTCC:34 AATTTCG:0	585/672	193/223	missense_variant c.579_585delCGAAATTinsGGAAGTG p.Ile195Val	DNA mismatch repair endonuclease MutH	MODERATE
ST-12	A077-H138-28-05-2009	A274-H194-06-03-2006	2	complex	TCCT	GCCA	GCCA:33 TCCT:0	570/672	189/223	synonymous_variant c.567_570delAGGAinsTGGC p.191	DNA mismatch repair endonuclease MutH	LOW
ST-12	A077-H138-28-05-2009	A274-H194-06-03-2006	2	complex	CACAGCACGACTA	AATGGCTTTGCTG	AATGGCTTTGCTG:30 CACAGCACGACTA:0	555/672	181/223	missense_variant c.543_555delTAGTCGTGCTGTGinsCAGCAAAGCCATT p.ArgAlaVal183LysAlaIle	DNA mismatch repair endonuclease MutH	MODERATE
ST-12	A077-H138-28-05-2009	A274-H194-06-03-2006	2	snp	C	A	A:34 C:0	537/672	179/223	synonymous_variant c.537G>T p.Gly179Gly	DNA mismatch repair endonuclease MutH	LOW
ST-12	A077-H138-28-05-2009	A274-H194-06-03-2006	2	snp	G	C	C:37 G:0	525/672	175/223	synonymous_variant c.525C>G p.Leu175Leu	DNA mismatch repair endonuclease MutH	LOW
ST-12	A077-H138-28-05-2009	A274-H194-06-03-2006	2	snp	C	T	T:45 C:0	513/672	171/223	synonymous_variant c.513G>A p.Glu171Glu	DNA mismatch repair endonuclease MutH	LOW
ST-12	A077-H138-28-05-2009	A274-H194-06-03-2006	2	complex	GAGCA	TGGCG	TGGCG:44 GAGCA:0	502/672	166/223	synonymous_variant c.498_502delTGCTCinsCGCCA p.169	DNA mismatch repair endonuclease MutH	LOW
ST-12	A077-H138-28-05-2009	A274-H194-06-03-2006	2	snp	T	C	C:54 T:0	423/672	141/223	synonymous_variant c.423A>G p.Glu141Glu	DNA mismatch repair endonuclease MutH	LOW
ST-12	A077-H138-28-05-2009	A274-H194-06-03-2006	2	snp	A	G	G:56 A:0	417/672	139/223	synonymous_variant c.417T>C p.Thr139Thr	DNA mismatch repair endonuclease MutH	LOW
ST-12	A077-H138-28-05-2009	A274-H194-06-03-2006	2	snp	T	C	C:55 T:0	411/672	137/223	synonymous_variant c.411A>G p.Lys137Lys	DNA mismatch repair endonuclease MutH	LOW
ST-12	A077-H138-28-05-2009	A274-H194-06-03-2006	2	snp	T	G	G:55 T:0	405/672	135/223	missense_variant c.405A>C p.Leu135Phe	DNA mismatch repair endonuclease MutH	MODERATE
ST-12	A077-H138-28-05-2009	A274-H194-06-03-2006	2	snp	A	G	G:55 A:0	393/672	131/223	synonymous_variant c.393T>C p.Gly131Gly	DNA mismatch repair endonuclease MutH	LOW
ST-12	A077-H138-28-05-2009	A274-H194-06-03-2006	2	snp	C	T	T:67 C:0	375/672	125/223	synonymous_variant c.375G>A p.Leu125Leu	DNA mismatch repair endonuclease MutH	LOW
ST-12	A077-H138-28-05-2009	A274-H194-06-03-2006	2	complex	GCGA	ACGG	ACGG:63 GCGA:0	363/672	120/223	synonymous_variant c.360_363delTCGCinsCCGT p.122	DNA mismatch repair endonuclease MutH	LOW
ST-12	A077-H138-28-05-2009	A274-H194-06-03-2006	2	snp	G	C	C:64 G:0	348/672	116/223	synonymous_variant c.348C>G p.Pro116Pro	DNA mismatch repair endonuclease MutH	LOW
ST-12	A077-H138-28-05-2009	A274-H194-06-03-2006	2	snp	A	G	G:75 A:0	318/672	106/223	synonymous_variant c.318T>C p.Arg106Arg	DNA mismatch repair endonuclease MutH	LOW
ST-12	A077-H138-28-05-2009	A274-H194-06-03-2006	2	complex	CGGA	AGGG	AGGG:99 CGGA:0	243/672	80/223	synonymous_variant c.240_243delTCCGinsCCCT p.82	DNA mismatch repair endonuclease MutH	LOW
ST-12	A077-H138-28-05-2009	A274-H194-06-03-2006	2	complex	TGGCAAT	CGGTAAC	CGGTAAC:93 TGGCAAT:0	222/672	72/223	synonymous_variant c.216_222delATTGCCAinsGTTACCG p.75	DNA mismatch repair endonuclease MutH	LOW
ST-12	A077-H138-28-05-2009	A274-H194-06-03-2006	2	snp	C	T	T:95 C:0	207/672	69/223	synonymous_variant c.207G>A p.Glu69Glu	DNA mismatch repair endonuclease MutH	LOW
ST-12	A077-H138-28-05-2009	A274-H194-06-03-2006	2	snp	G	A	A:98 G:0	177/672	59/223	synonymous_variant c.177C>T p.Ala59Ala	DNA mismatch repair endonuclease MutH	LOW
ST-12	A077-H138-28-05-2009	A274-H194-06-03-2006	2	snp	C	T	T:93 C:0	168/672	56/223	synonymous_variant c.168G>A p.Gly56Gly	DNA mismatch repair endonuclease MutH	LOW
ST-12	A077-H138-28-05-2009	A274-H194-06-03-2006	2	snp	A	G	G:90 A:0	156/672	52/223	synonymous_variant c.156T>C p.Gly52Gly	DNA mismatch repair endonuclease MutH	LOW
ST-12	A077-H138-28-05-2009	A274-H194-06-03-2006	2	snp	G	A	A:92 G:0	147/672	49/223	synonymous_variant c.147C>T p.Arg49Arg	DNA mismatch repair endonuclease MutH	LOW
ST-12	A077-H138-28-05-2009	A274-H194-06-03-2006	2	snp	T	C	C:91 T:0	132/672	44/223	synonymous_variant c.132A>G p.Gly44Gly	DNA mismatch repair endonuclease MutH	LOW
ST-12	A077-H138-28-05-2009	A274-H194-06-03-2006	2	snp	T	A	A:89 T:0	102/672	34/223	synonymous_variant c.102A>T p.Pro34Pro	DNA mismatch repair endonuclease MutH	LOW
ST-12	A077-H138-28-05-2009	A274-H194-06-03-2006	2	snp	A	G	G:87 A:0	96/672	32/223	synonymous_variant c.96T>C p.Val32Val	DNA mismatch repair endonuclease MutH	LOW
ST-12	A077-H138-28-05-2009	A274-H194-06-03-2006	2	snp	G	A	A:92 G:0	82/672	28/223	synonymous_variant c.82C>T p.Leu28Leu	DNA mismatch repair endonuclease MutH	LOW
ST-12	A077-H138-28-05-2009	A274-H194-06-03-2006	2	snp	C	T	T:88 C:0	66/672	22/223	synonymous_variant c.66G>A p.Gly22Gly	DNA mismatch repair endonuclease MutH	LOW
ST-12	A077-H201-11-05-2009	A274-H194-06-03-2006	1.85	snp	T	C	C:61 T:0	666/672	222/223	synonymous_variant c.666A>G p.Pro222Pro	DNA mismatch repair endonuclease MutH	LOW
ST-12	A077-H201-11-05-2009	A274-H194-06-03-2006	1.85	complex	TACA	CGTT	CGTT:52 TACA:0	660/672	219/223	missense_variant c.657_660delTGTAinsAACG p.AspVal219GluThr	DNA mismatch repair endonuclease MutH	MODERATE
ST-12	A077-H201-11-05-2009	A274-H194-06-03-2006	1.85	complex	GGTG	AGTA	AGTA:55 GGTG:0	630/672	209/223	synonymous_variant c.627_630delCACCinsTACT p.211	DNA mismatch repair endonuclease MutH	LOW
ST-12	A077-H201-11-05-2009	A274-H194-06-03-2006	1.85	complex	AATTTCG	CACTTCC	CACTTCC:46 AATTTCG:0	585/672	193/223	missense_variant c.579_585delCGAAATTinsGGAAGTG p.Ile195Val	DNA mismatch repair endonuclease MutH	MODERATE
ST-12	A077-H201-11-05-2009	A274-H194-06-03-2006	1.85	complex	TCCT	GCCA	GCCA:46 TCCT:0	570/672	189/223	synonymous_variant c.567_570delAGGAinsTGGC p.191	DNA mismatch repair endonuclease MutH	LOW
ST-12	A077-H201-11-05-2009	A274-H194-06-03-2006	1.85	complex	CACAGCACGACTA	AATGGCTTTGCTG	AATGGCTTTGCTG:31 CACAGCACGACTA:0	555/672	181/223	missense_variant c.543_555delTAGTCGTGCTGTGinsCAGCAAAGCCATT p.ArgAlaVal183LysAlaIle	DNA mismatch repair endonuclease MutH	MODERATE
ST-12	A077-H201-11-05-2009	A274-H194-06-03-2006	1.85	snp	C	A	A:34 C:0	537/672	179/223	synonymous_variant c.537G>T p.Gly179Gly	DNA mismatch repair endonuclease MutH	LOW
ST-12	A077-H201-11-05-2009	A274-H194-06-03-2006	1.85	snp	G	C	C:37 G:0	525/672	175/223	synonymous_variant c.525C>G p.Leu175Leu	DNA mismatch repair endonuclease MutH	LOW
ST-12	A077-H201-11-05-2009	A274-H194-06-03-2006	1.85	snp	C	T	T:40 C:0	513/672	171/223	synonymous_variant c.513G>A p.Glu171Glu	DNA mismatch repair endonuclease MutH	LOW
ST-12	A077-H201-11-05-2009	A274-H194-06-03-2006	1.85	complex	GAGCA	TGGCG	TGGCG:42 GAGCA:0	502/672	166/223	synonymous_variant c.498_502delTGCTCinsCGCCA p.169	DNA mismatch repair endonuclease MutH	LOW
ST-12	A077-H201-11-05-2009	A274-H194-06-03-2006	1.85	snp	T	C	C:64 T:0	423/672	141/223	synonymous_variant c.423A>G p.Glu141Glu	DNA mismatch repair endonuclease MutH	LOW
ST-12	A077-H201-11-05-2009	A274-H194-06-03-2006	1.85	snp	A	G	G:64 A:0	417/672	139/223	synonymous_variant c.417T>C p.Thr139Thr	DNA mismatch repair endonuclease MutH	LOW
ST-12	A077-H201-11-05-2009	A274-H194-06-03-2006	1.85	snp	T	C	C:67 T:0	411/672	137/223	synonymous_variant c.411A>G p.Lys137Lys	DNA mismatch repair endonuclease MutH	LOW
ST-12	A077-H201-11-05-2009	A274-H194-06-03-2006	1.85	snp	T	G	G:67 T:0	405/672	135/223	missense_variant c.405A>C p.Leu135Phe	DNA mismatch repair endonuclease MutH	MODERATE
ST-12	A077-H201-11-05-2009	A274-H194-06-03-2006	1.85	snp	A	G	G:66 A:0	393/672	131/223	synonymous_variant c.393T>C p.Gly131Gly	DNA mismatch repair endonuclease MutH	LOW
ST-12	A077-H201-11-05-2009	A274-H194-06-03-2006	1.85	snp	C	T	T:62 C:0	375/672	125/223	synonymous_variant c.375G>A p.Leu125Leu	DNA mismatch repair endonuclease MutH	LOW
ST-12	A077-H201-11-05-2009	A274-H194-06-03-2006	1.85	complex	GCGA	ACGG	ACGG:62 GCGA:0	363/672	120/223	synonymous_variant c.360_363delTCGCinsCCGT p.122	DNA mismatch repair endonuclease MutH	LOW
ST-12	A077-H201-11-05-2009	A274-H194-06-03-2006	1.85	snp	G	C	C:59 G:0	348/672	116/223	synonymous_variant c.348C>G p.Pro116Pro	DNA mismatch repair endonuclease MutH	LOW
ST-12	A077-H201-11-05-2009	A274-H194-06-03-2006	1.85	snp	A	G	G:53 A:0	318/672	106/223	synonymous_variant c.318T>C p.Arg106Arg	DNA mismatch repair endonuclease MutH	LOW
ST-12	A077-H201-11-05-2009	A274-H194-06-03-2006	1.85	complex	CGGA	AGGG	AGGG:61 CGGA:0	243/672	80/223	synonymous_variant c.240_243delTCCGinsCCCT p.82	DNA mismatch repair endonuclease MutH	LOW
ST-12	A077-H201-11-05-2009	A274-H194-06-03-2006	1.85	complex	TGGCAAT	CGGTAAC	CGGTAAC:63 TGGCAAT:0	222/672	72/223	synonymous_variant c.216_222delATTGCCAinsGTTACCG p.75	DNA mismatch repair endonuclease MutH	LOW
ST-12	A077-H201-11-05-2009	A274-H194-06-03-2006	1.85	snp	C	T	T:67 C:0	207/672	69/223	synonymous_variant c.207G>A p.Glu69Glu	DNA mismatch repair endonuclease MutH	LOW
ST-12	A077-H201-11-05-2009	A274-H194-06-03-2006	1.85	snp	G	A	A:54 G:0	177/672	59/223	synonymous_variant c.177C>T p.Ala59Ala	DNA mismatch repair endonuclease MutH	LOW
ST-12	A077-H201-11-05-2009	A274-H194-06-03-2006	1.85	snp	C	T	T:47 C:0	168/672	56/223	synonymous_variant c.168G>A p.Gly56Gly	DNA mismatch repair endonuclease MutH	LOW
ST-12	A077-H201-11-05-2009	A274-H194-06-03-2006	1.85	snp	A	G	G:43 A:0	156/672	52/223	synonymous_variant c.156T>C p.Gly52Gly	DNA mismatch repair endonuclease MutH	LOW
ST-12	A077-H201-11-05-2009	A274-H194-06-03-2006	1.85	snp	G	A	A:46 G:0	147/672	49/223	synonymous_variant c.147C>T p.Arg49Arg	DNA mismatch repair endonuclease MutH	LOW
ST-12	A077-H201-11-05-2009	A274-H194-06-03-2006	1.85	snp	T	C	C:52 T:0	132/672	44/223	synonymous_variant c.132A>G p.Gly44Gly	DNA mismatch repair endonuclease MutH	LOW
ST-12	A077-H201-11-05-2009	A274-H194-06-03-2006	1.85	snp	T	A	A:60 T:0	102/672	34/223	synonymous_variant c.102A>T p.Pro34Pro	DNA mismatch repair endonuclease MutH	LOW
ST-12	A077-H201-11-05-2009	A274-H194-06-03-2006	1.85	snp	A	G	G:61 A:0	96/672	32/223	synonymous_variant c.96T>C p.Val32Val	DNA mismatch repair endonuclease MutH	LOW
ST-12	A077-H201-11-05-2009	A274-H194-06-03-2006	1.85	snp	G	A	A:61 G:0	82/672	28/223	synonymous_variant c.82C>T p.Leu28Leu	DNA mismatch repair endonuclease MutH	LOW
ST-12	A077-H201-11-05-2009	A274-H194-06-03-2006	1.85	snp	C	T	T:66 C:1	66/672	22/223	synonymous_variant c.66G>A p.Gly22Gly	DNA mismatch repair endonuclease MutH	LOW
ST-12	A077-H202-25-05-2009	A274-H194-06-03-2006	1.947	snp	T	C	C:56 T:0	666/672	222/223	synonymous_variant c.666A>G p.Pro222Pro	DNA mismatch repair endonuclease MutH	LOW
ST-12	A077-H202-25-05-2009	A274-H194-06-03-2006	1.947	complex	TACA	CGTT	CGTT:54 TACA:0	660/672	219/223	missense_variant c.657_660delTGTAinsAACG p.AspVal219GluThr	DNA mismatch repair endonuclease MutH	MODERATE
ST-12	A077-H202-25-05-2009	A274-H194-06-03-2006	1.947	complex	GGTG	AGTA	AGTA:58 GGTG:0	630/672	209/223	synonymous_variant c.627_630delCACCinsTACT p.211	DNA mismatch repair endonuclease MutH	LOW
ST-12	A077-H202-25-05-2009	A274-H194-06-03-2006	1.947	complex	AATTTCG	CACTTCC	CACTTCC:48 AATTTCG:0	585/672	193/223	missense_variant c.579_585delCGAAATTinsGGAAGTG p.Ile195Val	DNA mismatch repair endonuclease MutH	MODERATE
ST-12	A077-H202-25-05-2009	A274-H194-06-03-2006	1.947	complex	TCCT	GCCA	GCCA:47 TCCT:0	570/672	189/223	synonymous_variant c.567_570delAGGAinsTGGC p.191	DNA mismatch repair endonuclease MutH	LOW
ST-12	A077-H202-25-05-2009	A274-H194-06-03-2006	1.947	complex	CACAGCACGACTA	AATGGCTTTGCTG	AATGGCTTTGCTG:43 CACAGCACGACTA:0	555/672	181/223	missense_variant c.543_555delTAGTCGTGCTGTGinsCAGCAAAGCCATT p.ArgAlaVal183LysAlaIle	DNA mismatch repair endonuclease MutH	MODERATE
ST-12	A077-H202-25-05-2009	A274-H194-06-03-2006	1.947	snp	C	A	A:46 C:0	537/672	179/223	synonymous_variant c.537G>T p.Gly179Gly	DNA mismatch repair endonuclease MutH	LOW
ST-12	A077-H202-25-05-2009	A274-H194-06-03-2006	1.947	snp	G	C	C:48 G:0	525/672	175/223	synonymous_variant c.525C>G p.Leu175Leu	DNA mismatch repair endonuclease MutH	LOW
ST-12	A077-H202-25-05-2009	A274-H194-06-03-2006	1.947	snp	C	T	T:53 C:0	513/672	171/223	synonymous_variant c.513G>A p.Glu171Glu	DNA mismatch repair endonuclease MutH	LOW
ST-12	A077-H202-25-05-2009	A274-H194-06-03-2006	1.947	complex	GAGCA	TGGCG	TGGCG:51 GAGCA:0	502/672	166/223	synonymous_variant c.498_502delTGCTCinsCGCCA p.169	DNA mismatch repair endonuclease MutH	LOW
ST-12	A077-H202-25-05-2009	A274-H194-06-03-2006	1.947	snp	T	C	C:66 T:0	423/672	141/223	synonymous_variant c.423A>G p.Glu141Glu	DNA mismatch repair endonuclease MutH	LOW
ST-12	A077-H202-25-05-2009	A274-H194-06-03-2006	1.947	snp	A	G	G:62 A:0	417/672	139/223	synonymous_variant c.417T>C p.Thr139Thr	DNA mismatch repair endonuclease MutH	LOW
ST-12	A077-H202-25-05-2009	A274-H194-06-03-2006	1.947	snp	T	C	C:62 T:0	411/672	137/223	synonymous_variant c.411A>G p.Lys137Lys	DNA mismatch repair endonuclease MutH	LOW
ST-12	A077-H202-25-05-2009	A274-H194-06-03-2006	1.947	snp	T	G	G:62 T:0	405/672	135/223	missense_variant c.405A>C p.Leu135Phe	DNA mismatch repair endonuclease MutH	MODERATE
ST-12	A077-H202-25-05-2009	A274-H194-06-03-2006	1.947	snp	A	G	G:63 A:0	393/672	131/223	synonymous_variant c.393T>C p.Gly131Gly	DNA mismatch repair endonuclease MutH	LOW
ST-12	A077-H202-25-05-2009	A274-H194-06-03-2006	1.947	snp	C	T	T:62 C:0	375/672	125/223	synonymous_variant c.375G>A p.Leu125Leu	DNA mismatch repair endonuclease MutH	LOW
ST-12	A077-H202-25-05-2009	A274-H194-06-03-2006	1.947	complex	GCGA	ACGG	ACGG:60 GCGA:0	363/672	120/223	synonymous_variant c.360_363delTCGCinsCCGT p.122	DNA mismatch repair endonuclease MutH	LOW
ST-12	A077-H202-25-05-2009	A274-H194-06-03-2006	1.947	snp	G	C	C:60 G:0	348/672	116/223	synonymous_variant c.348C>G p.Pro116Pro	DNA mismatch repair endonuclease MutH	LOW
ST-12	A077-H202-25-05-2009	A274-H194-06-03-2006	1.947	snp	A	G	G:62 A:0	318/672	106/223	synonymous_variant c.318T>C p.Arg106Arg	DNA mismatch repair endonuclease MutH	LOW
ST-12	A077-H202-25-05-2009	A274-H194-06-03-2006	1.947	complex	CGGA	AGGG	AGGG:82 CGGA:0	243/672	80/223	synonymous_variant c.240_243delTCCGinsCCCT p.82	DNA mismatch repair endonuclease MutH	LOW
ST-12	A077-H202-25-05-2009	A274-H194-06-03-2006	1.947	complex	TGGCAAT	CGGTAAC	CGGTAAC:77 TGGCAAT:0	222/672	72/223	synonymous_variant c.216_222delATTGCCAinsGTTACCG p.75	DNA mismatch repair endonuclease MutH	LOW
ST-12	A077-H202-25-05-2009	A274-H194-06-03-2006	1.947	snp	C	T	T:90 C:0	207/672	69/223	synonymous_variant c.207G>A p.Glu69Glu	DNA mismatch repair endonuclease MutH	LOW
ST-12	A077-H202-25-05-2009	A274-H194-06-03-2006	1.947	snp	G	A	A:91 G:0	177/672	59/223	synonymous_variant c.177C>T p.Ala59Ala	DNA mismatch repair endonuclease MutH	LOW
ST-12	A077-H202-25-05-2009	A274-H194-06-03-2006	1.947	snp	C	T	T:89 C:0	168/672	56/223	synonymous_variant c.168G>A p.Gly56Gly	DNA mismatch repair endonuclease MutH	LOW
ST-12	A077-H202-25-05-2009	A274-H194-06-03-2006	1.947	snp	A	G	G:87 A:0	156/672	52/223	synonymous_variant c.156T>C p.Gly52Gly	DNA mismatch repair endonuclease MutH	LOW
ST-12	A077-H202-25-05-2009	A274-H194-06-03-2006	1.947	snp	G	A	A:84 G:0	147/672	49/223	synonymous_variant c.147C>T p.Arg49Arg	DNA mismatch repair endonuclease MutH	LOW
ST-12	A077-H202-25-05-2009	A274-H194-06-03-2006	1.947	snp	T	C	C:84 T:0	132/672	44/223	synonymous_variant c.132A>G p.Gly44Gly	DNA mismatch repair endonuclease MutH	LOW
ST-12	A077-H202-25-05-2009	A274-H194-06-03-2006	1.947	snp	T	A	A:82 T:0	102/672	34/223	synonymous_variant c.102A>T p.Pro34Pro	DNA mismatch repair endonuclease MutH	LOW
ST-12	A077-H202-25-05-2009	A274-H194-06-03-2006	1.947	snp	A	G	G:82 A:0	96/672	32/223	synonymous_variant c.96T>C p.Val32Val	DNA mismatch repair endonuclease MutH	LOW
ST-12	A077-H202-25-05-2009	A274-H194-06-03-2006	1.947	snp	G	A	A:83 G:0	82/672	28/223	synonymous_variant c.82C>T p.Leu28Leu	DNA mismatch repair endonuclease MutH	LOW
ST-12	A077-H202-25-05-2009	A274-H194-06-03-2006	1.947	snp	C	T	T:80 C:0	66/672	22/223	synonymous_variant c.66G>A p.Gly22Gly	DNA mismatch repair endonuclease MutH	LOW
ST-12	A098-H26-26-11-2003	A274-H194-06-03-2006	2.417	snp	G	T	T:125 G:0	2347/2586	783/861	missense_variant c.2347G>T p.Val783Leu	DNA mismatch repair protein MutS	MODERATE
ST-12	A274-H23-12-07-2006	A274-H194-06-03-2006	0.5	snp	A	G	G:86 A:0	150/768	50/255	synonymous_variant c.150T>C p.Tyr50Tyr	DNA polymerase III epsilon subunit (EC 2.7.7.7)	LOW
ST-12	A274-H193-16-11-2005	A274-H194-06-03-2006	1	No mutations in hypermutation associated genes
ST-12	A274-H195-08-05-2006	A274-H194-06-03-2006	1.2	No mutations in hypermutation associated genes
ST-12	A295-H24-12-07-2006	A274-H194-06-03-2006	1.789	complex	TACA	CGTT	CGTT:49 TACA:0	660/672	219/223	missense_variant c.657_660delTGTAinsAACG p.AspVal219GluThr	DNA mismatch repair endonuclease MutH	MODERATE
ST-12	A295-H24-12-07-2006	A274-H194-06-03-2006	1.789	snp	G	A	A:53 G:0	579/672	193/223	synonymous_variant c.579C>T p.Gly193Gly	DNA mismatch repair endonuclease MutH	LOW
ST-12	A295-H24-12-07-2006	A274-H194-06-03-2006	1.789	snp	C	T	T:63 C:0	555/672	185/223	synonymous_variant c.555G>A p.Val185Val	DNA mismatch repair endonuclease MutH	LOW
ST-12	A295-H24-12-07-2006	A274-H194-06-03-2006	1.789	snp	A	G	G:59 A:0	549/672	183/223	synonymous_variant c.549T>C p.Arg183Arg	DNA mismatch repair endonuclease MutH	LOW
ST-12	A295-H24-12-07-2006	A274-H194-06-03-2006	1.789	complex	CCCT	ACCC	ACCC:59 CCCT:1	537/672	178/223	synonymous_variant c.534_537delAGGGinsGGGT p.180	DNA mismatch repair endonuclease MutH	LOW
ST-12	A295-H24-12-07-2006	A274-H194-06-03-2006	1.789	complex	ACGGAGT	GCGAAGC	GCGAAGC:59 ACGGAGT:0	528/672	174/223	synonymous_variant c.522_528delACTCCGTinsGCTTCGC p.177	DNA mismatch repair endonuclease MutH	LOW
ST-12	A295-H24-12-07-2006	A274-H194-06-03-2006	1.789	complex	CTCGCCA	TTCCCCG	TTCCCCG:60 CTCGCCA:0	513/672	169/223	synonymous_variant c.507_513delTGGCGAGinsCGGGGAA p.172	DNA mismatch repair endonuclease MutH	LOW
ST-12	A295-H24-12-07-2006	A274-H194-06-03-2006	1.789	snp	A	G	G:64 A:0	498/672	166/223	synonymous_variant c.498T>C p.Thr166Thr	DNA mismatch repair endonuclease MutH	LOW
ST-12	A295-H24-12-07-2006	A274-H194-06-03-2006	1.789	snp	A	C	C:70 A:0	489/672	163/223	missense_variant c.489T>G p.Asp163Glu	DNA mismatch repair endonuclease MutH	MODERATE
ST-12	A295-H24-12-07-2006	A274-H194-06-03-2006	1.789	complex	TTCAGCA	CTCAACG	CTCAACG:58 TTCAGCA:0	423/672	139/223	missense_variant c.417_423delTGCTGAAinsCGTTGAG p.Ala140Val	DNA mismatch repair endonuclease MutH	MODERATE
ST-12	A295-H24-12-07-2006	A274-H194-06-03-2006	1.789	snp	T	C	C:60 T:0	411/672	137/223	synonymous_variant c.411A>G p.Lys137Lys	DNA mismatch repair endonuclease MutH	LOW
ST-12	A295-H24-12-07-2006	A274-H194-06-03-2006	1.789	snp	T	G	G:60 T:0	405/672	135/223	missense_variant c.405A>C p.Leu135Phe	DNA mismatch repair endonuclease MutH	MODERATE
ST-12	A295-H24-12-07-2006	A274-H194-06-03-2006	1.789	snp	A	G	G:60 A:0	393/672	131/223	synonymous_variant c.393T>C p.Gly131Gly	DNA mismatch repair endonuclease MutH	LOW
ST-12	A295-H24-12-07-2006	A274-H194-06-03-2006	1.789	snp	C	T	T:73 C:0	375/672	125/223	synonymous_variant c.375G>A p.Leu125Leu	DNA mismatch repair endonuclease MutH	LOW
ST-12	A295-H24-12-07-2006	A274-H194-06-03-2006	1.789	snp	A	G	G:68 A:0	360/672	120/223	synonymous_variant c.360T>C p.Ser120Ser	DNA mismatch repair endonuclease MutH	LOW
ST-12	A295-H24-12-07-2006	A274-H194-06-03-2006	1.789	snp	G	C	C:72 G:0	348/672	116/223	synonymous_variant c.348C>G p.Pro116Pro	DNA mismatch repair endonuclease MutH	LOW
ST-12	A295-H24-12-07-2006	A274-H194-06-03-2006	1.789	snp	G	C	C:65 G:0	309/672	103/223	synonymous_variant c.309C>G p.Ser103Ser	DNA mismatch repair endonuclease MutH	LOW
ST-12	A295-H24-12-07-2006	A274-H194-06-03-2006	1.789	snp	C	A	A:52 C:0	243/672	81/223	synonymous_variant c.243G>T p.Pro81Pro	DNA mismatch repair endonuclease MutH	LOW
ST-12	A295-H24-12-07-2006	A274-H194-06-03-2006	1.789	complex	TGGCAAT	CGGTAAC	CGGTAAC:50 TGGCAAT:0	222/672	72/223	synonymous_variant c.216_222delATTGCCAinsGTTACCG p.75	DNA mismatch repair endonuclease MutH	LOW
ST-12	A295-H24-12-07-2006	A274-H194-06-03-2006	1.789	snp	C	T	T:49 C:0	207/672	69/223	synonymous_variant c.207G>A p.Glu69Glu	DNA mismatch repair endonuclease MutH	LOW
ST-12	A295-H24-12-07-2006	A274-H194-06-03-2006	1.789	snp	A	G	G:49 A:0	201/672	67/223	synonymous_variant c.201T>C p.Gly67Gly	DNA mismatch repair endonuclease MutH	LOW
ST-12	A295-H24-12-07-2006	A274-H194-06-03-2006	1.789	snp	G	T	T:47 G:0	177/672	59/223	synonymous_variant c.177C>A p.Ala59Ala	DNA mismatch repair endonuclease MutH	LOW
ST-12	A295-H24-12-07-2006	A274-H194-06-03-2006	1.789	complex	CCCTGCCGTTGCA	GCCAGCTGTCGCC	GCCAGCTGTCGCC:43 CCCTGCCGTTGCA:0	168/672	52/223	synonymous_variant c.156_168delTGCAACGGCAGGGinsGGCGACAGCTGGC p.57	DNA mismatch repair endonuclease MutH	LOW
ST-12	A295-H24-12-07-2006	A274-H194-06-03-2006	1.789	complex	AGCGCGCTCTAA	TGCAGTTTCAAG	TGCAGTTTCAAG:43 AGCGCGCTCTAA:0	150/672	47/223	missense_variant c.139_150delTTAGAGCGCGCTinsCTTGAAACTGCA p.Arg49Thr	DNA mismatch repair endonuclease MutH	MODERATE
ST-12	A295-H24-12-07-2006	A274-H194-06-03-2006	1.789	snp	C	A	A:49 C:0	129/672	43/223	synonymous_variant c.129G>T p.Val43Val	DNA mismatch repair endonuclease MutH	LOW
ST-12	A295-H24-12-07-2006	A274-H194-06-03-2006	1.789	mnp	TGG	AAT	AAT:49 TGG:0	102/672	34/223	missense_variant c.100_102delCCAinsATT p.Pro34Ile	DNA mismatch repair endonuclease MutH	MODERATE
ST-12	A295-H24-12-07-2006	A274-H194-06-03-2006	1.789	snp	C	A	A:55 C:0	75/672	25/223	synonymous_variant c.75G>T p.Ala25Ala	DNA mismatch repair endonuclease MutH	LOW
ST-12	A295-H24-12-07-2006	A274-H194-06-03-2006	1.789	snp	T	A	A:59 T:0	51/672	17/223	synonymous_variant c.51A>T p.Ala17Ala	DNA mismatch repair endonuclease MutH	LOW
ST-12	A295-H24-12-07-2006	A274-H194-06-03-2006	1.789	snp	T	G	G:59 T:0	45/672	15/223	synonymous_variant c.45A>C p.Ser15Ser	DNA mismatch repair endonuclease MutH	LOW
ST-12	A295-H24-12-07-2006	A274-H194-06-03-2006	1.789	snp	C	T	T:57 C:0	39/672	13/223	synonymous_variant c.39G>A p.Ala13Ala	DNA mismatch repair endonuclease MutH	LOW
ST-12	A295-H24-12-07-2006	A274-H194-06-03-2006	1.789	snp	A	G	G:111 A:0	1167/2184	389/727	synonymous_variant c.1167T>C p.Arg389Arg	ATP-dependent DNA helicase UvrD/PcrA (EC 3.6.4.12)	LOW
ST-12	A300-H44-04-02-2004	A274-H194-06-03-2006	1.889	snp	C	T	T:111 C:0	483/1137	161/378	synonymous_variant c.483C>T p.Gly161Gly	A/G-specific adenine glycosylase (EC 3.2.2.-) (MutY)	LOW
ST-12	A319-H65-21-09-2011	A274-H194-06-03-2006	1.455	snp	T	C	C:41 T:0	666/672	222/223	synonymous_variant c.666A>G p.Pro222Pro	DNA mismatch repair endonuclease MutH	LOW
ST-12	A319-H65-21-09-2011	A274-H194-06-03-2006	1.455	complex	TACA	CGTT	CGTT:38 TACA:0	660/672	219/223	missense_variant c.657_660delTGTAinsAACG p.AspVal219GluThr	DNA mismatch repair endonuclease MutH	MODERATE
ST-12	A319-H65-21-09-2011	A274-H194-06-03-2006	1.455	complex	GGTG	AGTA	AGTA:45 GGTG:0	630/672	209/223	synonymous_variant c.627_630delCACCinsTACT p.211	DNA mismatch repair endonuclease MutH	LOW
ST-12	A319-H65-21-09-2011	A274-H194-06-03-2006	1.455	complex	AATTTCG	CACTTCC	CACTTCC:40 AATTTCG:0	585/672	193/223	missense_variant c.579_585delCGAAATTinsGGAAGTG p.Ile195Val	DNA mismatch repair endonuclease MutH	MODERATE
ST-12	A319-H65-21-09-2011	A274-H194-06-03-2006	1.455	complex	TCCT	GCCA	GCCA:38 TCCT:0	570/672	189/223	synonymous_variant c.567_570delAGGAinsTGGC p.191	DNA mismatch repair endonuclease MutH	LOW
ST-12	A319-H65-21-09-2011	A274-H194-06-03-2006	1.455	complex	CACAGCACGACTA	AATGGCTTTGCTG	AATGGCTTTGCTG:32 CACAGCACGACTA:0	555/672	181/223	missense_variant c.543_555delTAGTCGTGCTGTGinsCAGCAAAGCCATT p.ArgAlaVal183LysAlaIle	DNA mismatch repair endonuclease MutH	MODERATE
ST-12	A319-H65-21-09-2011	A274-H194-06-03-2006	1.455	snp	C	A	A:40 C:0	537/672	179/223	synonymous_variant c.537G>T p.Gly179Gly	DNA mismatch repair endonuclease MutH	LOW
ST-12	A319-H65-21-09-2011	A274-H194-06-03-2006	1.455	snp	G	C	C:45 G:0	525/672	175/223	synonymous_variant c.525C>G p.Leu175Leu	DNA mismatch repair endonuclease MutH	LOW
ST-12	A319-H65-21-09-2011	A274-H194-06-03-2006	1.455	snp	C	T	T:54 C:0	513/672	171/223	synonymous_variant c.513G>A p.Glu171Glu	DNA mismatch repair endonuclease MutH	LOW
ST-12	A319-H65-21-09-2011	A274-H194-06-03-2006	1.455	complex	GAGCA	TGGCG	TGGCG:56 GAGCA:0	502/672	166/223	synonymous_variant c.498_502delTGCTCinsCGCCA p.169	DNA mismatch repair endonuclease MutH	LOW
ST-12	A319-H65-21-09-2011	A274-H194-06-03-2006	1.455	snp	T	C	C:71 T:0	423/672	141/223	synonymous_variant c.423A>G p.Glu141Glu	DNA mismatch repair endonuclease MutH	LOW
ST-12	A319-H65-21-09-2011	A274-H194-06-03-2006	1.455	snp	A	G	G:71 A:0	417/672	139/223	synonymous_variant c.417T>C p.Thr139Thr	DNA mismatch repair endonuclease MutH	LOW
ST-12	A319-H65-21-09-2011	A274-H194-06-03-2006	1.455	snp	T	C	C:69 T:0	411/672	137/223	synonymous_variant c.411A>G p.Lys137Lys	DNA mismatch repair endonuclease MutH	LOW
ST-12	A319-H65-21-09-2011	A274-H194-06-03-2006	1.455	snp	T	G	G:73 T:0	405/672	135/223	missense_variant c.405A>C p.Leu135Phe	DNA mismatch repair endonuclease MutH	MODERATE
ST-12	A319-H65-21-09-2011	A274-H194-06-03-2006	1.455	snp	A	G	G:75 A:0	393/672	131/223	synonymous_variant c.393T>C p.Gly131Gly	DNA mismatch repair endonuclease MutH	LOW
ST-12	A319-H65-21-09-2011	A274-H194-06-03-2006	1.455	snp	C	T	T:83 C:0	375/672	125/223	synonymous_variant c.375G>A p.Leu125Leu	DNA mismatch repair endonuclease MutH	LOW
ST-12	A319-H65-21-09-2011	A274-H194-06-03-2006	1.455	complex	GCGA	ACGG	ACGG:89 GCGA:0	363/672	120/223	synonymous_variant c.360_363delTCGCinsCCGT p.122	DNA mismatch repair endonuclease MutH	LOW
ST-12	A319-H65-21-09-2011	A274-H194-06-03-2006	1.455	snp	G	C	C:87 G:0	348/672	116/223	synonymous_variant c.348C>G p.Pro116Pro	DNA mismatch repair endonuclease MutH	LOW
ST-12	A319-H65-21-09-2011	A274-H194-06-03-2006	1.455	snp	A	G	G:89 A:0	318/672	106/223	synonymous_variant c.318T>C p.Arg106Arg	DNA mismatch repair endonuclease MutH	LOW
ST-12	A319-H65-21-09-2011	A274-H194-06-03-2006	1.455	complex	CGGA	AGGG	AGGG:93 CGGA:0	243/672	80/223	synonymous_variant c.240_243delTCCGinsCCCT p.82	DNA mismatch repair endonuclease MutH	LOW
ST-12	A319-H65-21-09-2011	A274-H194-06-03-2006	1.455	complex	TGGCAAT	CGGTAAC	CGGTAAC:97 TGGCAAT:0	222/672	72/223	synonymous_variant c.216_222delATTGCCAinsGTTACCG p.75	DNA mismatch repair endonuclease MutH	LOW
ST-12	A319-H65-21-09-2011	A274-H194-06-03-2006	1.455	snp	C	T	T:98 C:0	207/672	69/223	synonymous_variant c.207G>A p.Glu69Glu	DNA mismatch repair endonuclease MutH	LOW
ST-12	A319-H65-21-09-2011	A274-H194-06-03-2006	1.455	snp	G	A	A:97 G:0	177/672	59/223	synonymous_variant c.177C>T p.Ala59Ala	DNA mismatch repair endonuclease MutH	LOW
ST-12	A319-H65-21-09-2011	A274-H194-06-03-2006	1.455	snp	C	T	T:98 C:0	168/672	56/223	synonymous_variant c.168G>A p.Gly56Gly	DNA mismatch repair endonuclease MutH	LOW
ST-12	A319-H65-21-09-2011	A274-H194-06-03-2006	1.455	snp	A	G	G:95 A:0	156/672	52/223	synonymous_variant c.156T>C p.Gly52Gly	DNA mismatch repair endonuclease MutH	LOW
ST-12	A319-H65-21-09-2011	A274-H194-06-03-2006	1.455	snp	G	A	A:95 G:0	147/672	49/223	synonymous_variant c.147C>T p.Arg49Arg	DNA mismatch repair endonuclease MutH	LOW
ST-12	A319-H65-21-09-2011	A274-H194-06-03-2006	1.455	snp	T	C	C:90 T:0	132/672	44/223	synonymous_variant c.132A>G p.Gly44Gly	DNA mismatch repair endonuclease MutH	LOW
ST-12	A319-H65-21-09-2011	A274-H194-06-03-2006	1.455	snp	T	A	A:95 T:0	102/672	34/223	synonymous_variant c.102A>T p.Pro34Pro	DNA mismatch repair endonuclease MutH	LOW
ST-12	A319-H65-21-09-2011	A274-H194-06-03-2006	1.455	snp	A	G	G:94 A:0	96/672	32/223	synonymous_variant c.96T>C p.Val32Val	DNA mismatch repair endonuclease MutH	LOW
ST-12	A319-H65-21-09-2011	A274-H194-06-03-2006	1.455	snp	G	A	A:94 G:0	82/672	28/223	synonymous_variant c.82C>T p.Leu28Leu	DNA mismatch repair endonuclease MutH	LOW
ST-12	A319-H65-21-09-2011	A274-H194-06-03-2006	1.455	snp	C	T	T:87 C:0	66/672	22/223	synonymous_variant c.66G>A p.Gly22Gly	DNA mismatch repair endonuclease MutH	LOW
ST-12	A366-H58-13-04-2011	A274-H194-06-03-2006	1.5	snp	T	C	C:53 T:0	666/672	222/223	synonymous_variant c.666A>G p.Pro222Pro	DNA mismatch repair endonuclease MutH	LOW
ST-12	A366-H58-13-04-2011	A274-H194-06-03-2006	1.5	mnp	TACA	CGTT	CGTT:48 TACA:0	660/672	219/223	missense_variant c.657_660delTGTAinsAACG p.AspVal219GluThr	DNA mismatch repair endonuclease MutH	MODERATE
ST-12	A366-H58-13-04-2011	A274-H194-06-03-2006	1.5	complex	GGTG	AGTA	AGTA:54 GGTG:0	630/672	209/223	synonymous_variant c.627_630delCACCinsTACT p.211	DNA mismatch repair endonuclease MutH	LOW
ST-12	A366-H58-13-04-2011	A274-H194-06-03-2006	1.5	complex	AATTTCG	CACTTCC	CACTTCC:39 AATTTCG:0	585/672	193/223	missense_variant c.579_585delCGAAATTinsGGAAGTG p.Ile195Val	DNA mismatch repair endonuclease MutH	MODERATE
ST-12	A366-H58-13-04-2011	A274-H194-06-03-2006	1.5	complex	TCCT	GCCA	GCCA:34 TCCT:0	570/672	189/223	synonymous_variant c.567_570delAGGAinsTGGC p.191	DNA mismatch repair endonuclease MutH	LOW
ST-12	A366-H58-13-04-2011	A274-H194-06-03-2006	1.5	complex	CACAGCACGACTA	AATGGCTTTGCTG	AATGGCTTTGCTG:29 CACAGCACGACTA:0	555/672	181/223	missense_variant c.543_555delTAGTCGTGCTGTGinsCAGCAAAGCCATT p.ArgAlaVal183LysAlaIle	DNA mismatch repair endonuclease MutH	MODERATE
ST-12	A366-H58-13-04-2011	A274-H194-06-03-2006	1.5	snp	C	A	A:32 C:0	537/672	179/223	synonymous_variant c.537G>T p.Gly179Gly	DNA mismatch repair endonuclease MutH	LOW
ST-12	A366-H58-13-04-2011	A274-H194-06-03-2006	1.5	snp	G	C	C:39 G:0	525/672	175/223	synonymous_variant c.525C>G p.Leu175Leu	DNA mismatch repair endonuclease MutH	LOW
ST-12	A366-H58-13-04-2011	A274-H194-06-03-2006	1.5	snp	C	T	T:46 C:0	513/672	171/223	synonymous_variant c.513G>A p.Glu171Glu	DNA mismatch repair endonuclease MutH	LOW
ST-12	A366-H58-13-04-2011	A274-H194-06-03-2006	1.5	complex	GAGCA	TGGCG	TGGCG:48 GAGCA:0	502/672	166/223	synonymous_variant c.498_502delTGCTCinsCGCCA p.169	DNA mismatch repair endonuclease MutH	LOW
ST-12	A366-H58-13-04-2011	A274-H194-06-03-2006	1.5	snp	T	C	C:55 T:0	423/672	141/223	synonymous_variant c.423A>G p.Glu141Glu	DNA mismatch repair endonuclease MutH	LOW
ST-12	A366-H58-13-04-2011	A274-H194-06-03-2006	1.5	snp	A	G	G:52 A:0	417/672	139/223	synonymous_variant c.417T>C p.Thr139Thr	DNA mismatch repair endonuclease MutH	LOW
ST-12	A366-H58-13-04-2011	A274-H194-06-03-2006	1.5	snp	T	C	C:52 T:0	411/672	137/223	synonymous_variant c.411A>G p.Lys137Lys	DNA mismatch repair endonuclease MutH	LOW
ST-12	A366-H58-13-04-2011	A274-H194-06-03-2006	1.5	snp	T	G	G:55 T:0	405/672	135/223	missense_variant c.405A>C p.Leu135Phe	DNA mismatch repair endonuclease MutH	MODERATE
ST-12	A366-H58-13-04-2011	A274-H194-06-03-2006	1.5	snp	A	G	G:52 A:0	393/672	131/223	synonymous_variant c.393T>C p.Gly131Gly	DNA mismatch repair endonuclease MutH	LOW
ST-12	A366-H58-13-04-2011	A274-H194-06-03-2006	1.5	snp	C	T	T:61 C:0	375/672	125/223	synonymous_variant c.375G>A p.Leu125Leu	DNA mismatch repair endonuclease MutH	LOW
ST-12	A366-H58-13-04-2011	A274-H194-06-03-2006	1.5	complex	GCGA	ACGG	ACGG:62 GCGA:0	363/672	120/223	synonymous_variant c.360_363delTCGCinsCCGT p.122	DNA mismatch repair endonuclease MutH	LOW
ST-12	A366-H58-13-04-2011	A274-H194-06-03-2006	1.5	snp	G	C	C:65 G:0	348/672	116/223	synonymous_variant c.348C>G p.Pro116Pro	DNA mismatch repair endonuclease MutH	LOW
ST-12	A366-H58-13-04-2011	A274-H194-06-03-2006	1.5	snp	A	G	G:73 A:0	318/672	106/223	synonymous_variant c.318T>C p.Arg106Arg	DNA mismatch repair endonuclease MutH	LOW
ST-12	A366-H58-13-04-2011	A274-H194-06-03-2006	1.5	complex	CGGA	AGGG	AGGG:92 CGGA:0	243/672	80/223	synonymous_variant c.240_243delTCCGinsCCCT p.82	DNA mismatch repair endonuclease MutH	LOW
ST-12	A366-H58-13-04-2011	A274-H194-06-03-2006	1.5	complex	TGGCAAT	CGGTAAC	CGGTAAC:86 TGGCAAT:0	222/672	72/223	synonymous_variant c.216_222delATTGCCAinsGTTACCG p.75	DNA mismatch repair endonuclease MutH	LOW
ST-12	A366-H58-13-04-2011	A274-H194-06-03-2006	1.5	snp	C	T	T:83 C:0	207/672	69/223	synonymous_variant c.207G>A p.Glu69Glu	DNA mismatch repair endonuclease MutH	LOW
ST-12	A366-H58-13-04-2011	A274-H194-06-03-2006	1.5	snp	G	A	A:84 G:0	177/672	59/223	synonymous_variant c.177C>T p.Ala59Ala	DNA mismatch repair endonuclease MutH	LOW
ST-12	A366-H58-13-04-2011	A274-H194-06-03-2006	1.5	snp	C	T	T:79 C:0	168/672	56/223	synonymous_variant c.168G>A p.Gly56Gly	DNA mismatch repair endonuclease MutH	LOW
ST-12	A366-H58-13-04-2011	A274-H194-06-03-2006	1.5	snp	A	G	G:79 A:0	156/672	52/223	synonymous_variant c.156T>C p.Gly52Gly	DNA mismatch repair endonuclease MutH	LOW
ST-12	A366-H58-13-04-2011	A274-H194-06-03-2006	1.5	snp	G	A	A:79 G:0	147/672	49/223	synonymous_variant c.147C>T p.Arg49Arg	DNA mismatch repair endonuclease MutH	LOW
ST-12	A366-H58-13-04-2011	A274-H194-06-03-2006	1.5	snp	T	C	C:84 T:0	132/672	44/223	synonymous_variant c.132A>G p.Gly44Gly	DNA mismatch repair endonuclease MutH	LOW
ST-12	A366-H58-13-04-2011	A274-H194-06-03-2006	1.5	snp	T	A	A:87 T:0	102/672	34/223	synonymous_variant c.102A>T p.Pro34Pro	DNA mismatch repair endonuclease MutH	LOW
ST-12	A366-H58-13-04-2011	A274-H194-06-03-2006	1.5	snp	A	G	G:87 A:0	96/672	32/223	synonymous_variant c.96T>C p.Val32Val	DNA mismatch repair endonuclease MutH	LOW
ST-12	A366-H58-13-04-2011	A274-H194-06-03-2006	1.5	snp	G	A	A:79 G:0	82/672	28/223	synonymous_variant c.82C>T p.Leu28Leu	DNA mismatch repair endonuclease MutH	LOW
ST-12	A366-H58-13-04-2011	A274-H194-06-03-2006	1.5	snp	C	T	T:80 C:0	66/672	22/223	synonymous_variant c.66G>A p.Gly22Gly	DNA mismatch repair endonuclease MutH	LOW
ST-12	A366-H151-08-07-2013	A274-H194-06-03-2006	1.4	snp	T	C	C:28 T:0	666/672	222/223	synonymous_variant c.666A>G p.Pro222Pro	DNA mismatch repair endonuclease MutH	LOW
ST-12	A366-H151-08-07-2013	A274-H194-06-03-2006	1.4	complex	TACA	CGTT	CGTT:26 TACA:0	660/672	219/223	missense_variant c.657_660delTGTAinsAACG p.AspVal219GluThr	DNA mismatch repair endonuclease MutH	MODERATE
ST-12	A366-H151-08-07-2013	A274-H194-06-03-2006	1.4	complex	GGTG	AGTA	AGTA:28 GGTG:0	630/672	209/223	synonymous_variant c.627_630delCACCinsTACT p.211	DNA mismatch repair endonuclease MutH	LOW
ST-12	A366-H151-08-07-2013	A274-H194-06-03-2006	1.4	complex	AATTTCG	CACTTCC	CACTTCC:27 AATTTCG:0	585/672	193/223	missense_variant c.579_585delCGAAATTinsGGAAGTG p.Ile195Val	DNA mismatch repair endonuclease MutH	MODERATE
ST-12	A366-H151-08-07-2013	A274-H194-06-03-2006	1.4	complex	TCCT	GCCA	GCCA:26 TCCT:0	570/672	189/223	synonymous_variant c.567_570delAGGAinsTGGC p.191	DNA mismatch repair endonuclease MutH	LOW
ST-12	A366-H151-08-07-2013	A274-H194-06-03-2006	1.4	complex	CACAGCACGACTA	AATGGCTTTGCTG	AATGGCTTTGCTG:22 CACAGCACGACTA:0	555/672	181/223	missense_variant c.543_555delTAGTCGTGCTGTGinsCAGCAAAGCCATT p.ArgAlaVal183LysAlaIle	DNA mismatch repair endonuclease MutH	MODERATE
ST-12	A366-H151-08-07-2013	A274-H194-06-03-2006	1.4	snp	C	A	A:29 C:0	537/672	179/223	synonymous_variant c.537G>T p.Gly179Gly	DNA mismatch repair endonuclease MutH	LOW
ST-12	A366-H151-08-07-2013	A274-H194-06-03-2006	1.4	snp	G	C	C:37 G:0	525/672	175/223	synonymous_variant c.525C>G p.Leu175Leu	DNA mismatch repair endonuclease MutH	LOW
ST-12	A366-H151-08-07-2013	A274-H194-06-03-2006	1.4	snp	C	T	T:41 C:0	513/672	171/223	synonymous_variant c.513G>A p.Glu171Glu	DNA mismatch repair endonuclease MutH	LOW
ST-12	A366-H151-08-07-2013	A274-H194-06-03-2006	1.4	complex	GAGCA	TGGCG	TGGCG:41 GAGCA:0	502/672	166/223	synonymous_variant c.498_502delTGCTCinsCGCCA p.169	DNA mismatch repair endonuclease MutH	LOW
ST-12	A366-H151-08-07-2013	A274-H194-06-03-2006	1.4	snp	T	C	C:52 T:0	423/672	141/223	synonymous_variant c.423A>G p.Glu141Glu	DNA mismatch repair endonuclease MutH	LOW
ST-12	A366-H151-08-07-2013	A274-H194-06-03-2006	1.4	snp	A	G	G:53 A:0	417/672	139/223	synonymous_variant c.417T>C p.Thr139Thr	DNA mismatch repair endonuclease MutH	LOW
ST-12	A366-H151-08-07-2013	A274-H194-06-03-2006	1.4	snp	T	C	C:54 T:0	411/672	137/223	synonymous_variant c.411A>G p.Lys137Lys	DNA mismatch repair endonuclease MutH	LOW
ST-12	A366-H151-08-07-2013	A274-H194-06-03-2006	1.4	snp	T	G	G:53 T:0	405/672	135/223	missense_variant c.405A>C p.Leu135Phe	DNA mismatch repair endonuclease MutH	MODERATE
ST-12	A366-H151-08-07-2013	A274-H194-06-03-2006	1.4	snp	A	G	G:55 A:0	393/672	131/223	synonymous_variant c.393T>C p.Gly131Gly	DNA mismatch repair endonuclease MutH	LOW
ST-12	A366-H151-08-07-2013	A274-H194-06-03-2006	1.4	snp	C	T	T:56 C:0	375/672	125/223	synonymous_variant c.375G>A p.Leu125Leu	DNA mismatch repair endonuclease MutH	LOW
ST-12	A366-H151-08-07-2013	A274-H194-06-03-2006	1.4	complex	GCGA	ACGG	ACGG:56 GCGA:0	363/672	120/223	synonymous_variant c.360_363delTCGCinsCCGT p.122	DNA mismatch repair endonuclease MutH	LOW
ST-12	A366-H151-08-07-2013	A274-H194-06-03-2006	1.4	snp	G	C	C:58 G:0	348/672	116/223	synonymous_variant c.348C>G p.Pro116Pro	DNA mismatch repair endonuclease MutH	LOW
ST-12	A366-H151-08-07-2013	A274-H194-06-03-2006	1.4	snp	A	G	G:55 A:0	318/672	106/223	synonymous_variant c.318T>C p.Arg106Arg	DNA mismatch repair endonuclease MutH	LOW
ST-12	A366-H151-08-07-2013	A274-H194-06-03-2006	1.4	complex	CGGA	AGGG	AGGG:61 CGGA:0	243/672	80/223	synonymous_variant c.240_243delTCCGinsCCCT p.82	DNA mismatch repair endonuclease MutH	LOW
ST-12	A366-H151-08-07-2013	A274-H194-06-03-2006	1.4	complex	TGGCAAT	CGGTAAC	CGGTAAC:53 TGGCAAT:0	222/672	72/223	synonymous_variant c.216_222delATTGCCAinsGTTACCG p.75	DNA mismatch repair endonuclease MutH	LOW
ST-12	A366-H151-08-07-2013	A274-H194-06-03-2006	1.4	snp	C	T	T:57 C:0	207/672	69/223	synonymous_variant c.207G>A p.Glu69Glu	DNA mismatch repair endonuclease MutH	LOW
ST-12	A366-H151-08-07-2013	A274-H194-06-03-2006	1.4	snp	G	A	A:52 G:0	177/672	59/223	synonymous_variant c.177C>T p.Ala59Ala	DNA mismatch repair endonuclease MutH	LOW
ST-12	A366-H151-08-07-2013	A274-H194-06-03-2006	1.4	snp	C	T	T:52 C:0	168/672	56/223	synonymous_variant c.168G>A p.Gly56Gly	DNA mismatch repair endonuclease MutH	LOW
ST-12	A366-H151-08-07-2013	A274-H194-06-03-2006	1.4	snp	A	G	G:49 A:0	156/672	52/223	synonymous_variant c.156T>C p.Gly52Gly	DNA mismatch repair endonuclease MutH	LOW
ST-12	A366-H151-08-07-2013	A274-H194-06-03-2006	1.4	snp	G	A	A:49 G:0	147/672	49/223	synonymous_variant c.147C>T p.Arg49Arg	DNA mismatch repair endonuclease MutH	LOW
ST-12	A366-H151-08-07-2013	A274-H194-06-03-2006	1.4	snp	T	C	C:57 T:1	132/672	44/223	synonymous_variant c.132A>G p.Gly44Gly	DNA mismatch repair endonuclease MutH	LOW
ST-12	A366-H151-08-07-2013	A274-H194-06-03-2006	1.4	snp	T	A	A:58 T:0	102/672	34/223	synonymous_variant c.102A>T p.Pro34Pro	DNA mismatch repair endonuclease MutH	LOW
ST-12	A366-H151-08-07-2013	A274-H194-06-03-2006	1.4	snp	A	G	G:61 A:0	96/672	32/223	synonymous_variant c.96T>C p.Val32Val	DNA mismatch repair endonuclease MutH	LOW
ST-12	A366-H151-08-07-2013	A274-H194-06-03-2006	1.4	snp	G	A	A:58 G:0	82/672	28/223	synonymous_variant c.82C>T p.Leu28Leu	DNA mismatch repair endonuclease MutH	LOW
ST-12	A366-H151-08-07-2013	A274-H194-06-03-2006	1.4	snp	C	T	T:58 C:0	66/672	22/223	synonymous_variant c.66G>A p.Gly22Gly	DNA mismatch repair endonuclease MutH	LOW
ST-12	A366-H210-21-09-2011	A274-H194-06-03-2006	1.632	snp	T	C	C:43 T:0	666/672	222/223	synonymous_variant c.666A>G p.Pro222Pro	DNA mismatch repair endonuclease MutH	LOW
ST-12	A366-H210-21-09-2011	A274-H194-06-03-2006	1.632	complex	TACA	CGTT	CGTT:39 TACA:0	660/672	219/223	missense_variant c.657_660delTGTAinsAACG p.AspVal219GluThr	DNA mismatch repair endonuclease MutH	MODERATE
ST-12	A366-H210-21-09-2011	A274-H194-06-03-2006	1.632	complex	GGTG	AGTA	AGTA:46 GGTG:0	630/672	209/223	synonymous_variant c.627_630delCACCinsTACT p.211	DNA mismatch repair endonuclease MutH	LOW
ST-12	A366-H210-21-09-2011	A274-H194-06-03-2006	1.632	complex	AATTTCG	CACTTCC	CACTTCC:43 AATTTCG:0	585/672	193/223	missense_variant c.579_585delCGAAATTinsGGAAGTG p.Ile195Val	DNA mismatch repair endonuclease MutH	MODERATE
ST-12	A366-H210-21-09-2011	A274-H194-06-03-2006	1.632	complex	TCCT	GCCA	GCCA:42 TCCT:0	570/672	189/223	synonymous_variant c.567_570delAGGAinsTGGC p.191	DNA mismatch repair endonuclease MutH	LOW
ST-12	A366-H210-21-09-2011	A274-H194-06-03-2006	1.632	complex	CACAGCACGACTA	AATGGCTTTGCTG	AATGGCTTTGCTG:34 CACAGCACGACTA:0	555/672	181/223	missense_variant c.543_555delTAGTCGTGCTGTGinsCAGCAAAGCCATT p.ArgAlaVal183LysAlaIle	DNA mismatch repair endonuclease MutH	MODERATE
ST-12	A366-H210-21-09-2011	A274-H194-06-03-2006	1.632	snp	C	A	A:38 C:0	537/672	179/223	synonymous_variant c.537G>T p.Gly179Gly	DNA mismatch repair endonuclease MutH	LOW
ST-12	A366-H210-21-09-2011	A274-H194-06-03-2006	1.632	snp	G	C	C:41 G:0	525/672	175/223	synonymous_variant c.525C>G p.Leu175Leu	DNA mismatch repair endonuclease MutH	LOW
ST-12	A366-H210-21-09-2011	A274-H194-06-03-2006	1.632	snp	C	T	T:46 C:0	513/672	171/223	synonymous_variant c.513G>A p.Glu171Glu	DNA mismatch repair endonuclease MutH	LOW
ST-12	A366-H210-21-09-2011	A274-H194-06-03-2006	1.632	complex	GAGCA	TGGCG	TGGCG:47 GAGCA:0	502/672	166/223	synonymous_variant c.498_502delTGCTCinsCGCCA p.169	DNA mismatch repair endonuclease MutH	LOW
ST-12	A366-H210-21-09-2011	A274-H194-06-03-2006	1.632	snp	T	C	C:65 T:0	423/672	141/223	synonymous_variant c.423A>G p.Glu141Glu	DNA mismatch repair endonuclease MutH	LOW
ST-12	A366-H210-21-09-2011	A274-H194-06-03-2006	1.632	snp	A	G	G:67 A:0	417/672	139/223	synonymous_variant c.417T>C p.Thr139Thr	DNA mismatch repair endonuclease MutH	LOW
ST-12	A366-H210-21-09-2011	A274-H194-06-03-2006	1.632	snp	T	C	C:64 T:0	411/672	137/223	synonymous_variant c.411A>G p.Lys137Lys	DNA mismatch repair endonuclease MutH	LOW
ST-12	A366-H210-21-09-2011	A274-H194-06-03-2006	1.632	snp	T	G	G:66 T:0	405/672	135/223	missense_variant c.405A>C p.Leu135Phe	DNA mismatch repair endonuclease MutH	MODERATE
ST-12	A366-H210-21-09-2011	A274-H194-06-03-2006	1.632	snp	A	G	G:66 A:0	393/672	131/223	synonymous_variant c.393T>C p.Gly131Gly	DNA mismatch repair endonuclease MutH	LOW
ST-12	A366-H210-21-09-2011	A274-H194-06-03-2006	1.632	snp	C	T	T:67 C:0	375/672	125/223	synonymous_variant c.375G>A p.Leu125Leu	DNA mismatch repair endonuclease MutH	LOW
ST-12	A366-H210-21-09-2011	A274-H194-06-03-2006	1.632	complex	GCGA	ACGG	ACGG:67 GCGA:0	363/672	120/223	synonymous_variant c.360_363delTCGCinsCCGT p.122	DNA mismatch repair endonuclease MutH	LOW
ST-12	A366-H210-21-09-2011	A274-H194-06-03-2006	1.632	snp	G	C	C:73 G:0	348/672	116/223	synonymous_variant c.348C>G p.Pro116Pro	DNA mismatch repair endonuclease MutH	LOW
ST-12	A366-H210-21-09-2011	A274-H194-06-03-2006	1.632	snp	A	G	G:70 A:0	318/672	106/223	synonymous_variant c.318T>C p.Arg106Arg	DNA mismatch repair endonuclease MutH	LOW
ST-12	A366-H210-21-09-2011	A274-H194-06-03-2006	1.632	complex	CGGA	AGGG	AGGG:68 CGGA:0	243/672	80/223	synonymous_variant c.240_243delTCCGinsCCCT p.82	DNA mismatch repair endonuclease MutH	LOW
ST-12	A366-H210-21-09-2011	A274-H194-06-03-2006	1.632	complex	TGGCAAT	CGGTAAC	CGGTAAC:69 TGGCAAT:0	222/672	72/223	synonymous_variant c.216_222delATTGCCAinsGTTACCG p.75	DNA mismatch repair endonuclease MutH	LOW
ST-12	A366-H210-21-09-2011	A274-H194-06-03-2006	1.632	snp	C	T	T:75 C:0	207/672	69/223	synonymous_variant c.207G>A p.Glu69Glu	DNA mismatch repair endonuclease MutH	LOW
ST-12	A366-H210-21-09-2011	A274-H194-06-03-2006	1.632	snp	G	A	A:85 G:0	177/672	59/223	synonymous_variant c.177C>T p.Ala59Ala	DNA mismatch repair endonuclease MutH	LOW
ST-12	A366-H210-21-09-2011	A274-H194-06-03-2006	1.632	snp	C	T	T:86 C:0	168/672	56/223	synonymous_variant c.168G>A p.Gly56Gly	DNA mismatch repair endonuclease MutH	LOW
ST-12	A366-H210-21-09-2011	A274-H194-06-03-2006	1.632	snp	A	G	G:88 A:0	156/672	52/223	synonymous_variant c.156T>C p.Gly52Gly	DNA mismatch repair endonuclease MutH	LOW
ST-12	A366-H210-21-09-2011	A274-H194-06-03-2006	1.632	snp	G	A	A:85 G:0	147/672	49/223	synonymous_variant c.147C>T p.Arg49Arg	DNA mismatch repair endonuclease MutH	LOW
ST-12	A366-H210-21-09-2011	A274-H194-06-03-2006	1.632	snp	T	C	C:85 T:0	132/672	44/223	synonymous_variant c.132A>G p.Gly44Gly	DNA mismatch repair endonuclease MutH	LOW
ST-12	A366-H210-21-09-2011	A274-H194-06-03-2006	1.632	snp	T	A	A:83 T:0	102/672	34/223	synonymous_variant c.102A>T p.Pro34Pro	DNA mismatch repair endonuclease MutH	LOW
ST-12	A366-H210-21-09-2011	A274-H194-06-03-2006	1.632	snp	A	G	G:76 A:0	96/672	32/223	synonymous_variant c.96T>C p.Val32Val	DNA mismatch repair endonuclease MutH	LOW
ST-12	A366-H210-21-09-2011	A274-H194-06-03-2006	1.632	snp	G	A	A:77 G:0	82/672	28/223	synonymous_variant c.82C>T p.Leu28Leu	DNA mismatch repair endonuclease MutH	LOW
ST-12	A366-H210-21-09-2011	A274-H194-06-03-2006	1.632	snp	C	T	T:72 C:0	66/672	22/223	synonymous_variant c.66G>A p.Gly22Gly	DNA mismatch repair endonuclease MutH	LOW
ST-12	A366-H218-03-06-2013	A274-H194-06-03-2006	4.545	snp	T	C	C:72 T:0	666/672	222/223	synonymous_variant c.666A>G p.Pro222Pro	DNA mismatch repair endonuclease MutH	LOW
ST-12	A366-H218-03-06-2013	A274-H194-06-03-2006	4.545	complex	TACA	CGTT	CGTT:67 TACA:0	660/672	219/223	missense_variant c.657_660delTGTAinsAACG p.AspVal219GluThr	DNA mismatch repair endonuclease MutH	MODERATE
ST-12	A366-H218-03-06-2013	A274-H194-06-03-2006	4.545	complex	GGTG	AGTA	AGTA:74 GGTG:0	630/672	209/223	synonymous_variant c.627_630delCACCinsTACT p.211	DNA mismatch repair endonuclease MutH	LOW
ST-12	A366-H218-03-06-2013	A274-H194-06-03-2006	4.545	complex	AATTTCG	CACTTCC	CACTTCC:60 AATTTCG:0	585/672	193/223	missense_variant c.579_585delCGAAATTinsGGAAGTG p.Ile195Val	DNA mismatch repair endonuclease MutH	MODERATE
ST-12	A366-H218-03-06-2013	A274-H194-06-03-2006	4.545	complex	TCCT	GCCA	GCCA:57 TCCT:0	570/672	189/223	synonymous_variant c.567_570delAGGAinsTGGC p.191	DNA mismatch repair endonuclease MutH	LOW
ST-12	A366-H218-03-06-2013	A274-H194-06-03-2006	4.545	complex	CACAGCACGACTA	AATGGCTTTGCTG	AATGGCTTTGCTG:52 CACAGCACGACTA:0	555/672	181/223	missense_variant c.543_555delTAGTCGTGCTGTGinsCAGCAAAGCCATT p.ArgAlaVal183LysAlaIle	DNA mismatch repair endonuclease MutH	MODERATE
ST-12	A366-H218-03-06-2013	A274-H194-06-03-2006	4.545	snp	C	A	A:57 C:0	537/672	179/223	synonymous_variant c.537G>T p.Gly179Gly	DNA mismatch repair endonuclease MutH	LOW
ST-12	A366-H218-03-06-2013	A274-H194-06-03-2006	4.545	snp	G	C	C:61 G:0	525/672	175/223	synonymous_variant c.525C>G p.Leu175Leu	DNA mismatch repair endonuclease MutH	LOW
ST-12	A366-H218-03-06-2013	A274-H194-06-03-2006	4.545	snp	C	T	T:61 C:0	513/672	171/223	synonymous_variant c.513G>A p.Glu171Glu	DNA mismatch repair endonuclease MutH	LOW
ST-12	A366-H218-03-06-2013	A274-H194-06-03-2006	4.545	complex	GAGCA	TGGCG	TGGCG:64 GAGCA:0	502/672	166/223	synonymous_variant c.498_502delTGCTCinsCGCCA p.169	DNA mismatch repair endonuclease MutH	LOW
ST-12	A366-H218-03-06-2013	A274-H194-06-03-2006	4.545	snp	T	C	C:74 T:0	423/672	141/223	synonymous_variant c.423A>G p.Glu141Glu	DNA mismatch repair endonuclease MutH	LOW
ST-12	A366-H218-03-06-2013	A274-H194-06-03-2006	4.545	snp	A	G	G:74 A:0	417/672	139/223	synonymous_variant c.417T>C p.Thr139Thr	DNA mismatch repair endonuclease MutH	LOW
ST-12	A366-H218-03-06-2013	A274-H194-06-03-2006	4.545	snp	T	C	C:72 T:0	411/672	137/223	synonymous_variant c.411A>G p.Lys137Lys	DNA mismatch repair endonuclease MutH	LOW
ST-12	A366-H218-03-06-2013	A274-H194-06-03-2006	4.545	snp	T	G	G:73 T:0	405/672	135/223	missense_variant c.405A>C p.Leu135Phe	DNA mismatch repair endonuclease MutH	MODERATE
ST-12	A366-H218-03-06-2013	A274-H194-06-03-2006	4.545	snp	A	G	G:71 A:0	393/672	131/223	synonymous_variant c.393T>C p.Gly131Gly	DNA mismatch repair endonuclease MutH	LOW
ST-12	A366-H218-03-06-2013	A274-H194-06-03-2006	4.545	snp	C	T	T:76 C:0	375/672	125/223	synonymous_variant c.375G>A p.Leu125Leu	DNA mismatch repair endonuclease MutH	LOW
ST-12	A366-H218-03-06-2013	A274-H194-06-03-2006	4.545	complex	GCGA	ACGG	ACGG:83 GCGA:0	363/672	120/223	synonymous_variant c.360_363delTCGCinsCCGT p.122	DNA mismatch repair endonuclease MutH	LOW
ST-12	A366-H218-03-06-2013	A274-H194-06-03-2006	4.545	snp	G	C	C:89 G:0	348/672	116/223	synonymous_variant c.348C>G p.Pro116Pro	DNA mismatch repair endonuclease MutH	LOW
ST-12	A366-H218-03-06-2013	A274-H194-06-03-2006	4.545	snp	A	G	G:84 A:0	318/672	106/223	synonymous_variant c.318T>C p.Arg106Arg	DNA mismatch repair endonuclease MutH	LOW
ST-12	A366-H218-03-06-2013	A274-H194-06-03-2006	4.545	complex	CGGA	AGGG	AGGG:105 CGGA:0	243/672	80/223	synonymous_variant c.240_243delTCCGinsCCCT p.82	DNA mismatch repair endonuclease MutH	LOW
ST-12	A366-H218-03-06-2013	A274-H194-06-03-2006	4.545	complex	TGGCAAT	CGGTAAC	CGGTAAC:104 TGGCAAT:0	222/672	72/223	synonymous_variant c.216_222delATTGCCAinsGTTACCG p.75	DNA mismatch repair endonuclease MutH	LOW
ST-12	A366-H218-03-06-2013	A274-H194-06-03-2006	4.545	snp	C	T	T:109 C:0	207/672	69/223	synonymous_variant c.207G>A p.Glu69Glu	DNA mismatch repair endonuclease MutH	LOW
ST-12	A366-H218-03-06-2013	A274-H194-06-03-2006	4.545	snp	G	A	A:107 G:0	177/672	59/223	synonymous_variant c.177C>T p.Ala59Ala	DNA mismatch repair endonuclease MutH	LOW
ST-12	A366-H218-03-06-2013	A274-H194-06-03-2006	4.545	snp	C	T	T:103 C:0	168/672	56/223	synonymous_variant c.168G>A p.Gly56Gly	DNA mismatch repair endonuclease MutH	LOW
ST-12	A366-H218-03-06-2013	A274-H194-06-03-2006	4.545	snp	A	G	G:107 A:0	156/672	52/223	synonymous_variant c.156T>C p.Gly52Gly	DNA mismatch repair endonuclease MutH	LOW
ST-12	A366-H218-03-06-2013	A274-H194-06-03-2006	4.545	snp	G	A	A:107 G:1	147/672	49/223	synonymous_variant c.147C>T p.Arg49Arg	DNA mismatch repair endonuclease MutH	LOW
ST-12	A366-H218-03-06-2013	A274-H194-06-03-2006	4.545	snp	T	C	C:108 T:0	132/672	44/223	synonymous_variant c.132A>G p.Gly44Gly	DNA mismatch repair endonuclease MutH	LOW
ST-12	A366-H218-03-06-2013	A274-H194-06-03-2006	4.545	snp	T	A	A:118 T:0	102/672	34/223	synonymous_variant c.102A>T p.Pro34Pro	DNA mismatch repair endonuclease MutH	LOW
ST-12	A366-H218-03-06-2013	A274-H194-06-03-2006	4.545	snp	A	G	G:113 A:0	96/672	32/223	synonymous_variant c.96T>C p.Val32Val	DNA mismatch repair endonuclease MutH	LOW
ST-12	A366-H218-03-06-2013	A274-H194-06-03-2006	4.545	snp	G	A	A:123 G:0	82/672	28/223	synonymous_variant c.82C>T p.Leu28Leu	DNA mismatch repair endonuclease MutH	LOW
ST-12	A366-H218-03-06-2013	A274-H194-06-03-2006	4.545	snp	C	T	T:112 C:0	66/672	22/223	synonymous_variant c.66G>A p.Gly22Gly	DNA mismatch repair endonuclease MutH	LOW
ST-12	A366-H218-03-06-2013	A274-H194-06-03-2006	4.545	snp	G	T	T:71 G:1	431/2586	144/861	missense_variant c.431G>T p.Gly144Val	DNA mismatch repair protein MutS	MODERATE
ST-14	A290-H02-10-09-2012	A367-H205-09-12-2010	2.548	snp	C	T	T:33 C:0	666/672	222/223	synonymous_variant c.666G>A p.Pro222Pro	DNA mismatch repair endonuclease MutH	LOW
ST-14	A290-H02-10-09-2012	A367-H205-09-12-2010	2.548	complex	CGTT	TACA	TACA:32 CGTT:0	660/672	219/223	missense_variant c.657_660delAACGinsTGTA p.GluThr219AspVal	DNA mismatch repair endonuclease MutH	MODERATE
ST-14	A290-H02-10-09-2012	A367-H205-09-12-2010	2.548	snp	T	G	G:37 T:0	645/672	215/223	missense_variant c.645A>C p.Lys215Asn	DNA mismatch repair endonuclease MutH	MODERATE
ST-14	A290-H02-10-09-2012	A367-H205-09-12-2010	2.548	complex	GTTAGCAGTA	TTGAGCGGTG	TTGAGCGGTG:38 GTTAGCAGTA:0	636/672	209/223	missense_variant c.627_636delTACTGCTAACinsCACCGCTCAA p.Asn212Gln	DNA mismatch repair endonuclease MutH	MODERATE
ST-14	A290-H02-10-09-2012	A367-H205-09-12-2010	2.548	complex	CACTTCC	AATTTCG	AATTTCG:24 CACTTCC:0	585/672	193/223	missense_variant c.579_585delGGAAGTGinsCGAAATT p.Val195Ile	DNA mismatch repair endonuclease MutH	MODERATE
ST-14	A290-H02-10-09-2012	A367-H205-09-12-2010	2.548	complex	GCCA	TCCT	TCCT:24 GCCA:0	570/672	189/223	synonymous_variant c.567_570delTGGCinsAGGA p.191	DNA mismatch repair endonuclease MutH	LOW
ST-14	A290-H02-10-09-2012	A367-H205-09-12-2010	2.548	complex	AATGGCTTTGCTG	CACGGAACGACTA	CACGGAACGACTA:22 AATGGCTTTGCTG:0	555/672	181/223	missense_variant c.543_555delCAGCAAAGCCATTinsTAGTCGTTCCGTG p.LysAlaIle183ArgSerVal	DNA mismatch repair endonuclease MutH	MODERATE
ST-14	A290-H02-10-09-2012	A367-H205-09-12-2010	2.548	snp	C	G	G:45 C:0	525/672	175/223	synonymous_variant c.525G>C p.Leu175Leu	DNA mismatch repair endonuclease MutH	LOW
ST-14	A290-H02-10-09-2012	A367-H205-09-12-2010	2.548	complex	TTCA	CTCG	CTCG:50 TTCA:0	513/672	170/223	synonymous_variant c.510_513delTGAAinsCGAG p.172	DNA mismatch repair endonuclease MutH	LOW
ST-14	A290-H02-10-09-2012	A367-H205-09-12-2010	2.548	complex	GGCC	AGCG	AGCG:50 GGCC:0	501/672	166/223	synonymous_variant c.498_501delGGCCinsCGCT p.168	DNA mismatch repair endonuclease MutH	LOW
ST-14	A290-H02-10-09-2012	A367-H205-09-12-2010	2.548	snp	T	C	C:68 T:0	421/672	141/223	missense_variant c.421A>G p.Lys141Glu	DNA mismatch repair endonuclease MutH	MODERATE
ST-14	A290-H02-10-09-2012	A367-H205-09-12-2010	2.548	snp	T	G	G:72 T:0	405/672	135/223	missense_variant c.405A>C p.Leu135Phe	DNA mismatch repair endonuclease MutH	MODERATE
ST-14	A290-H02-10-09-2012	A367-H205-09-12-2010	2.548	complex	TGCG	CGCA	CGCA:74 TGCG:0	396/672	131/223	synonymous_variant c.393_396delCGCAinsTGCG p.133	DNA mismatch repair endonuclease MutH	LOW
ST-14	A290-H02-10-09-2012	A367-H205-09-12-2010	2.548	snp	C	A	A:106 C:0	348/672	116/223	synonymous_variant c.348G>T p.Pro116Pro	DNA mismatch repair endonuclease MutH	LOW
ST-14	A290-H02-10-09-2012	A367-H205-09-12-2010	2.548	snp	G	A	A:115 G:0	318/672	106/223	synonymous_variant c.318C>T p.Arg106Arg	DNA mismatch repair endonuclease MutH	LOW
ST-14	A290-H02-10-09-2012	A367-H205-09-12-2010	2.548	snp	G	A	A:114 G:0	312/672	104/223	synonymous_variant c.312C>T p.His104His	DNA mismatch repair endonuclease MutH	LOW
ST-14	A290-H02-10-09-2012	A367-H205-09-12-2010	2.548	snp	T	C	C:116 T:0	273/672	91/223	synonymous_variant c.273A>G p.Pro91Pro	DNA mismatch repair endonuclease MutH	LOW
ST-14	A290-H02-10-09-2012	A367-H205-09-12-2010	2.548	snp	C	T	T:122 C:0	207/672	69/223	synonymous_variant c.207G>A p.Glu69Glu	DNA mismatch repair endonuclease MutH	LOW
ST-14	A290-H02-10-09-2012	A367-H205-09-12-2010	2.548	snp	T	C	C:119 T:0	168/672	56/223	synonymous_variant c.168A>G p.Gly56Gly	DNA mismatch repair endonuclease MutH	LOW
ST-14	A290-H02-10-09-2012	A367-H205-09-12-2010	2.548	snp	A	G	G:118 A:0	156/672	52/223	synonymous_variant c.156T>C p.Gly52Gly	DNA mismatch repair endonuclease MutH	LOW
ST-14	A290-H02-10-09-2012	A367-H205-09-12-2010	2.548	snp	G	A	A:125 G:0	147/672	49/223	synonymous_variant c.147C>T p.Arg49Arg	DNA mismatch repair endonuclease MutH	LOW
ST-14	A290-H02-10-09-2012	A367-H205-09-12-2010	2.548	complex	TCCC	GCCT	GCCT:107 TCCC:0	132/672	43/223	synonymous_variant c.129_132delGGGAinsAGGC p.45	DNA mismatch repair endonuclease MutH	LOW
ST-14	A290-H02-10-09-2012	A367-H205-09-12-2010	2.548	mnp	TGG	AAT	AAT:99 TGG:0	102/672	34/223	missense_variant c.100_102delCCAinsATT p.Pro34Ile	DNA mismatch repair endonuclease MutH	MODERATE
ST-14	A290-H02-10-09-2012	A367-H205-09-12-2010	2.548	snp	C	A	A:108 C:0	75/672	25/223	synonymous_variant c.75G>T p.Ala25Ala	DNA mismatch repair endonuclease MutH	LOW
ST-14	A290-H02-10-09-2012	A367-H205-09-12-2010	2.548	snp	G	A	A:101 G:0	45/672	15/223	synonymous_variant c.45C>T p.Ser15Ser	DNA mismatch repair endonuclease MutH	LOW
ST-14	A290-H02-10-09-2012	A367-H205-09-12-2010	2.548	snp	A	C	C:107 A:0	31/672	11/223	missense_variant c.31T>G p.Ser11Ala	DNA mismatch repair endonuclease MutH	MODERATE
ST-14	A290-H02-10-09-2012	A367-H205-09-12-2010	2.548	snp	A	G	G:110 A:0	15/672	5/223	synonymous_variant c.15T>C p.Thr5Thr	DNA mismatch repair endonuclease MutH	LOW
ST-14	A290-H02-10-09-2012	A367-H205-09-12-2010	2.548	snp	G	T	T:171 G:1	1286/1890	429/629	missense_variant c.1286C>A p.Ala429Glu	DNA mismatch repair protein MutL	MODERATE
ST-14	A290-H02-10-09-2012	A367-H205-09-12-2010	2.548	snp	C	T	T:191 C:0	1006/2586	336/861	synonymous_variant c.1006C>T p.Leu336Leu	DNA mismatch repair protein MutS	LOW
ST-14	A290-H02-10-09-2012	A367-H205-09-12-2010	2.548	complex	CCCT	TCCC	TCCC:38 CCCT:0	111/411	37/136	synonymous_variant c.111_114delCCCTinsTCCC p.39	Mutator MutT protein (7,8-dihydro-8-oxoguanine-triphosphatase) (EC 3.6.1.-)	LOW
ST-14	A290-H02-10-09-2012	A367-H205-09-12-2010	2.548	snp	G	A	A:38 G:0	138/411	46/136	synonymous_variant c.138G>A p.Glu46Glu	Mutator MutT protein (7,8-dihydro-8-oxoguanine-triphosphatase) (EC 3.6.1.-)	LOW
ST-14	A290-H02-10-09-2012	A367-H205-09-12-2010	2.548	snp	C	T	T:25 C:0	186/411	62/136	synonymous_variant c.186C>T p.Ile62Ile	Mutator MutT protein (7,8-dihydro-8-oxoguanine-triphosphatase) (EC 3.6.1.-)	LOW
ST-14	A290-H02-10-09-2012	A367-H205-09-12-2010	2.548	snp	A	G	G:25 A:0	192/411	64/136	synonymous_variant c.192A>G p.Ala64Ala	Mutator MutT protein (7,8-dihydro-8-oxoguanine-triphosphatase) (EC 3.6.1.-)	LOW
ST-14	A290-H02-10-09-2012	A367-H205-09-12-2010	2.548	snp	T	A	A:23 T:0	201/411	67/136	synonymous_variant c.201T>A p.Ala67Ala	Mutator MutT protein (7,8-dihydro-8-oxoguanine-triphosphatase) (EC 3.6.1.-)	LOW
ST-14	A290-H02-10-09-2012	A367-H205-09-12-2010	2.548	complex	GATT	AATC	AATC:19 GATT:0	240/411	80/136	synonymous_variant c.240_243delGATTinsAATC p.82	Mutator MutT protein (7,8-dihydro-8-oxoguanine-triphosphatase) (EC 3.6.1.-)	LOW
ST-14	A290-H02-10-09-2012	A367-H205-09-12-2010	2.548	snp	G	A	A:19 G:0	268/411	90/136	missense_variant c.268G>A p.Asp90Asn	Mutator MutT protein (7,8-dihydro-8-oxoguanine-triphosphatase) (EC 3.6.1.-)	MODERATE
ST-14	A312-H174-29-06-2015	A367-H205-09-12-2010	1.737	snp	C	T	T:138 C:0	1006/2586	336/861	synonymous_variant c.1006C>T p.Leu336Leu	DNA mismatch repair protein MutS	LOW
ST-14	A367-H51-01-09-2010	A367-H205-09-12-2010	0 (too few mutations to calculate)	No mutations in hypermutation associated genes
ST-103	A034-H64-14-09-2011	A276-H42-02-09-2009	2.692	No mutations in hypermutation associated genes
ST-103	A132-H67-15-11-2011	A276-H42-02-09-2009	2.231	No mutations in hypermutation associated genes
ST-105	A300-H199-01-08-2007	A367-H211-26-10-2011	2.909	No mutations in hypermutation associated genes
ST-105	A300-H200-15-08-2007	A367-H211-26-10-2011	2.909	No mutations in hypermutation associated genes
ST-105	A367-H13-19-11-2012	A367-H211-26-10-2011	42.5	del	GA	G	G:109 GA:0	1867/2586	623/861	frameshift_variant c.1867delA p.Ser623fs	DNA mismatch repair protein MutS	HIGH	Predicted loss of function
ST-105	A367-H13-19-11-2012	A367-H211-26-10-2011	42.5	snp	A	G	G:130 A:0	395/2793	132/930	missense_variant c.395T>C p.Val132Ala	DNA polymerase I (EC 2.7.7.7)	MODERATE
ST-105	A367-H144-28-09-2011	A367-H211-26-10-2011	inf(1Ts/0Tv)	No mutations in hypermutation associated genes
ST-105	A367-H153-25-11-2013	A367-H211-26-10-2011	23	snp	C	T	T:84 C:0	842/1890	281/629	missense_variant c.842C>T p.Ala281Val	DNA mismatch repair protein MutL	MODERATE
ST-105	A367-H159-03-12-2014	A367-H211-26-10-2011	34	No mutations in hypermutation associated genes
ST-105	A367-H182-27-01-2016	A367-H211-26-10-2011	14.56	snp	A	G	G:103 A:0	1015/1890	339/629	missense_variant c.1015A>G p.Thr339Ala	DNA mismatch repair protein MutL	MODERATE
ST-105	A367-H182-27-01-2016	A367-H211-26-10-2011	14.56	del	GA	G	G:110 GA:0	1867/2586	623/861	frameshift_variant c.1867delA p.Ser623fs	DNA mismatch repair protein MutS	HIGH	Predicted loss of function
ST-105	A367-H182-27-01-2016	A367-H211-26-10-2011	14.56	del	CG	C	C:10 CG:0	357/411	119/136	frameshift_variant c.357delC p.Ala120fs	Mutator MutT protein (7,8-dihydro-8-oxoguanine-triphosphatase) (EC 3.6.1.-)	HIGH	Predicted loss of function
ST-105	A367-H182-27-01-2016	A367-H211-26-10-2011	14.56	snp	A	G	G:52 A:0	56/1137	19/378	missense_variant c.56A>G p.Tyr19Cys	A/G-specific adenine glycosylase (EC 3.2.2.-) (MutY)	MODERATE
ST-105	A367-H182-27-01-2016	A367-H211-26-10-2011	14.56	snp	A	G	G:24 A:0	246/2181	82/726	synonymous_variant c.246A>G p.Ala82Ala	ATP-dependent DNA helicase UvrD/PcrA (EC 3.6.4.12)	LOW
ST-105	A367-H209-10-08-2011	A367-H211-26-10-2011	2.5	snp	A	G	G:56 A:0	1864/2586	622/861	missense_variant c.1864A>G p.Lys622Glu	DNA mismatch repair protein MutS	MODERATE
ST-105	A367-H209-10-08-2011	A367-H211-26-10-2011	2.5	del	CG	C	C:43 CG:0	357/411	119/136	frameshift_variant c.357delC p.Ala120fs	Mutator MutT protein (7,8-dihydro-8-oxoguanine-triphosphatase) (EC 3.6.1.-)	HIGH	Predicted loss of function
ST-105	A367-H213-30-11-2011	A367-H211-26-10-2011	2	No mutations in hypermutation associated genes
ST-105	A367-H214-15-02-2012	A367-H211-26-10-2011	inf(45Ts/0Tv)	snp	T	C	C:72 T:0	1363/1890	455/629	missense_variant c.1363T>C p.Cys455Arg	DNA mismatch repair protein MutL	MODERATE
ST-105	A367-H219-09-09-2013	A367-H211-26-10-2011	21	snp	C	T	T:73 C:0	842/1890	281/629	missense_variant c.842C>T p.Ala281Val	DNA mismatch repair protein MutL	MODERATE
ST-105	A367-H219-09-09-2013	A367-H211-26-10-2011	21	snp	A	G	G:59 A:0	1864/2586	622/861	missense_variant c.1864A>G p.Lys622Glu	DNA mismatch repair protein MutS	MODERATE
ST-105	A367-H220-27-01-2014	A367-H211-26-10-2011	22.25	snp	C	T	T:60 C:0	842/1890	281/629	missense_variant c.842C>T p.Ala281Val	DNA mismatch repair protein MutL	MODERATE
ST-105	A367-H220-27-01-2014	A367-H211-26-10-2011	22.25	del	GA	G	G:78 GA:0	1867/2586	623/861	frameshift_variant c.1867delA p.Ser623fs	DNA mismatch repair protein MutS	HIGH	Predicted loss of function
ST-105	A367-H222-05-05-2014	A367-H211-26-10-2011	22	snp	C	T	T:60 C:0	842/1890	281/629	missense_variant c.842C>T p.Ala281Val	DNA mismatch repair protein MutL	MODERATE
ST-105	A367-H222-05-05-2014	A367-H211-26-10-2011	22	snp	A	G	G:55 A:0	1864/2586	622/861	missense_variant c.1864A>G p.Lys622Glu	DNA mismatch repair protein MutS	MODERATE
ST-124	A059-H146-25-03-2012	A274-H191-02-05-2005	2.346	No mutations in hypermutation associated genes
ST-124	A143-H56-26-01-2011	A274-H191-02-05-2005	1.967	snp	G	C	C:80 G:0	530/771	177/256	missense_variant c.530C>G p.Thr177Arg	DNA polymerase III epsilon subunit (EC 2.7.7.7)	MODERATE
ST-124	A143-H74-31-10-2012	A274-H191-02-05-2005	2	No mutations in hypermutation associated genes
ST-124	A143-H80-01-12-2004	A274-H191-02-05-2005	2.109	No mutations in hypermutation associated genes
ST-124	A143-H152-23-10-2013	A274-H191-02-05-2005	1.885	No mutations in hypermutation associated genes
ST-124	A143-H157-17-09-2014	A274-H191-02-05-2005	1.921	No mutations in hypermutation associated genes
ST-124	A143-H176-18-11-2015	A274-H191-02-05-2005	1.88	No mutations in hypermutation associated genes
ST-124	A143-H185-16-03-2016	A274-H191-02-05-2005	1.643	No mutations in hypermutation associated genes
ST-124	A274-H82-25-04-2005	A274-H191-02-05-2005	inf(1Ts/0Tv)	No mutations in hypermutation associated genes
ST-124	A274-H192-25-05-2005	A274-H191-02-05-2005	inf(2Ts/0Tv)	No mutations in hypermutation associated genes
ST-145	A406-H162-20-04-2015	A406-H224-11-05-2015	0 (too few mutations to calculate)	No mutations in hypermutation associated genes
ST-145	A407-H184-02-03-2016	A406-H224-11-05-2015	1.2	No mutations in hypermutation associated genes
ST-203	A367-H203-18-10-2010	A367-H204-07-12-2010	25	No mutations in hypermutation associated genes
ST-203	A367-H206-13-12-2010	A367-H204-07-12-2010	19	No mutations in hypermutation associated genes
ST-203	A367-H207-16-12-2010	A367-H204-07-12-2010	10	No mutations in hypermutation associated genes
ST-321	A090-H183-08-02-2016	GCF_000968335.1	2.154	No mutations in hypermutation associated genes
ST-321	A319-H179-18-01-2016	GCF_000968335.1	2.154	No mutations in hypermutation associated genes
ST-393	A037-H25-15-11-2006	A037-H11-04-08-2004	0.75	No mutations in hypermutation associated genes
ST-393	A037-H140-24-03-2010	A037-H11-04-08-2004	1	No mutations in hypermutation associated genes
ST-393	A337-H38-10-06-2009	A037-H11-04-08-2004	1.3	No mutations in hypermutation associated genes
ST-393	A360-H04-26-03-2012	A037-H11-04-08-2004	12.5	No mutations in hypermutation associated genes
ST-393	A360-H57-09-02-2011	A037-H11-04-08-2004	11.25	No mutations in hypermutation associated genes
ST-1034	A058-H09-28-09-2012	A058-H216-28-09-2012	0.8	No mutations in hypermutation associated genes
ST-1034	A335-H158-05-11-2014	A058-H216-28-09-2012	2.75	No mutations in hypermutation associated genes
ST-1034	A335-H223-24-09-2014	A058-H216-28-09-2012	2.2	No mutations in hypermutation associated genes
ST-Novel 1	A370-H149-25-03-2013	A370-H14-21-11-2012	18.46	snp	A	G	G:51 A:0	131/816	44/271	missense_variant c.131T>C p.Leu44Pro	Formamidopyrimidine-DNA glycosylase (EC 3.2.2.23) (MutM)	MODERATE
ST-Novel 1	A370-H149-25-03-2013	A370-H14-21-11-2012	18.46	snp	T	C	C:48 T:0	2104/2184	702/727	missense_variant c.2104A>G p.Thr702Ala	ATP-dependent DNA helicase UvrD/PcrA (EC 3.6.4.12)	MODERATE
ST-Novel 1	A370-H166-27-05-2015	A370-H14-21-11-2012	8.776	snp	A	C	C:16 A:0	666/771	222/256	synonymous_variant c.666T>G p.Thr222Thr	DNA polymerase III epsilon subunit (EC 2.7.7.7)	LOW
ST-Novel 1	A370-H166-27-05-2015	A370-H14-21-11-2012	8.776	snp	A	G	G:33 A:0	131/816	44/271	missense_variant c.131T>C p.Leu44Pro	Formamidopyrimidine-DNA glycosylase (EC 3.2.2.23) (MutM)	MODERATE
ST-Novel 1	A370-H186-20-04-2016	A370-H14-21-11-2012	8.964	snp	A	C	C:38 A:0	666/771	222/256	synonymous_variant c.666T>G p.Thr222Thr	DNA polymerase III epsilon subunit (EC 2.7.7.7)	LOW
ST-Novel 1	A370-H186-20-04-2016	A370-H14-21-11-2012	8.964	snp	A	G	G:81 A:0	131/816	44/271	missense_variant c.131T>C p.Leu44Pro	Formamidopyrimidine-DNA glycosylase (EC 3.2.2.23) (MutM)	MODERATE
ST-Novel 1	A370-H186-20-04-2016	A370-H14-21-11-2012	8.964	snp	T	A	A:29 T:0	129/411	43/136	missense_variant c.129T>A p.Asp43Glu	Mutator MutT protein (7,8-dihydro-8-oxoguanine-triphosphatase) (EC 3.6.1.-)	MODERATE
ST-Novel 1	A370-H186-20-04-2016	A370-H14-21-11-2012	8.964	ins	T	TCCCC	TCCCC:9 T:0	358/411	120/136	frameshift_variant c.354_357dupCCCC p.Ala120fs	Mutator MutT protein (7,8-dihydro-8-oxoguanine-triphosphatase) (EC 3.6.1.-)	HIGH	Predicted loss of function
